# Supplementary material for: Lithobius (Ezembius) varioporus, a new species from eastern China (Lithobiomorpha, Lithobiidae)
Source: Zookeys. 2020 Apr 30;931:35–48. doi: 10.3897/zookeys.931.47305 (PMC7205835; doi:10.3897/zookeys.931.47305)
Supplement: XML Treatment for Lithobius (Ezembius) varioporus [file zookeys.931.47305-treatment1.xml]

<!DOCTYPE tp:taxon-treatment
  PUBLIC "-//TaxonX//DTD Taxonomic Treatment Publishing DTD v0 20100105//EN" "tax-treatment-NSO.dtd">
<tp:taxon-treatment xmlns:tp="http://www.plazi.org/taxpub"><tp:treatment-meta><kwd-group><label>Taxon classification</label><kwd><named-content xmlns:xlink="http://www.w3.org/1999/xlink" content-type="kingdom">Animalia</named-content></kwd><kwd><named-content xmlns:xlink="http://www.w3.org/1999/xlink" content-type="order">Lithobiomorpha</named-content></kwd><kwd><named-content xmlns:xlink="http://www.w3.org/1999/xlink" content-type="family">Lithobiidae</named-content></kwd></kwd-group><mixed-citation publication-type="journal"><person-group><name><surname>Pei</surname><given-names>Sujian</given-names></name><name><surname>Ma</surname><given-names>Huiqin</given-names></name><name><surname>Liu</surname><given-names>Haipeng</given-names></name><name><surname>Lu</surname><given-names>Yanmin</given-names></name><name><surname>Hou</surname><given-names>Xiaojie</given-names></name></person-group><article-title><italic><tp:taxon-name><tp:taxon-name-part taxon-name-part-type="genus" reg="Lithobius">Lithobius</tp:taxon-name-part></tp:taxon-name></italic> (<italic><tp:taxon-name><tp:taxon-name-part taxon-name-part-type="genus" reg="Lithobius"/><tp:taxon-name-part taxon-name-part-type="subgenus" reg="Ezembius">Ezembius</tp:taxon-name-part></tp:taxon-name></italic>) <italic><tp:taxon-name><tp:taxon-name-part taxon-name-part-type="genus" reg="Lithobius"/><tp:taxon-name-part taxon-name-part-type="subgenus" reg="Ezembius"/><tp:taxon-name-part taxon-name-part-type="species" reg="varioporus">varioporus</tp:taxon-name-part></tp:taxon-name></italic>, a new species from eastern China (<tp:taxon-name><tp:taxon-name-part taxon-name-part-type="order">Lithobiomorpha</tp:taxon-name-part></tp:taxon-name>, <tp:taxon-name><tp:taxon-name-part taxon-name-part-type="family">Lithobiidae</tp:taxon-name-part></tp:taxon-name>)</article-title><source>Zookeys</source><day>30</day><month>4</month><year>2020</year><volume>931</volume><fpage>35</fpage><lpage>48</lpage><pub-id pub-id-type="doi">10.3897/zookeys.931.47305</pub-id></mixed-citation></tp:treatment-meta><tp:nomenclature><tp:taxon-name><object-id xmlns:xlink="http://www.w3.org/1999/xlink" content-type="arpha" xlink:type="simple">2ACA1DB2-5E08-59E5-A16F-29CAF25E5970</object-id>
              <tp:taxon-name-part taxon-name-part-type="genus" reg="Lithobius">Lithobius</tp:taxon-name-part> (<tp:taxon-name-part taxon-name-part-type="subgenus" reg="Ezembius">Ezembius</tp:taxon-name-part>) <tp:taxon-name-part taxon-name-part-type="species" reg="varioporus">varioporus</tp:taxon-name-part><object-id xmlns:xlink="http://www.w3.org/1999/xlink" content-type="zoobank" xlink:type="simple">http://zoobank.org/DF87F26E-CDB7-44AE-AF12-654038A0CB93</object-id></tp:taxon-name><tp:taxon-authority/><tp:taxon-status xmlns:xlink="http://www.w3.org/1999/xlink" xlink:type="simple">sp. nov.</tp:taxon-status><xref ref-type="fig" rid="F1">Figures 1–7</xref><xref ref-type="table" rid="T1">, Tables 1</xref><xref ref-type="table" rid="T2">, 2</xref></tp:nomenclature><tp:treatment-sec sec-type="diagnosis" id="SECID0EAJAC"><title>Diagnosis.</title><p>Body length 12.4–19.1 mm, antennae composed of 20–22 articles, commonly 20 articles, 9–10 ocelli on each side of the head, arranged in three irregular rows, posterior two comparatively large ocelli; Tömösváry’s organ larger than the adjacent ocelli; commonly 2+2 forcipular coxosternal teeth, porodonts moderately slender, posterolateral to the lateral-most tooth, posterior angles of all tergites without triangular projections; 3–8 coxal pores, arranged in one row; female gonopods with 3+3 (few 3+2) moderately small coniform spurs, apical claw simple; male gonopods short and small, with three or four long setae on the terminal segment.</p><fig id="F1" position="float" orientation="portrait"><object-id xmlns:xlink="http://www.w3.org/1999/xlink" content-type="doi" xlink:type="simple">10.3897/zookeys.931.47305.figures1-7</object-id><object-id xmlns:xlink="http://www.w3.org/1999/xlink" content-type="arpha" xlink:type="simple">41AE4595-7BB0-54EE-B6EB-611261B184B5</object-id><label>Figures 1–7.</label><caption><p><tp:taxon-name><tp:taxon-name-part taxon-name-part-type="genus" reg="Lithobius">Lithobius</tp:taxon-name-part> (<tp:taxon-name-part taxon-name-part-type="subgenus" reg="Ezembius">Ezembius</tp:taxon-name-part>) <tp:taxon-name-part taxon-name-part-type="species" reg="varioporus">varioporus</tp:taxon-name-part></tp:taxon-name> sp. nov., <bold>1–2, 4, 7</bold> holotype, male <bold>1</bold> habitus, dorsal view <bold>2, 3</bold> ocelli and Tömösváry’s organ <bold>(<abbrev xmlns:xlink="http://www.w3.org/1999/xlink" xlink:title="Tömösváry’s organ" id="ABBRID0EDKAC" xlink:type="simple">To</abbrev>)</bold>, lateral view <bold>4</bold> forcipulae, ventral view <bold>5, 6</bold> paratype, female <bold>5</bold> posterior segments and gonopods, ventral view <bold>6</bold> gonopods, ventral view <bold>7</bold> posterior segments and gonopods, ventral view. Scale bars: 2 mm (<bold>1</bold>); 250 μm (<bold>2, 3</bold>); 500 μm (<bold>4–7</bold>).</p></caption><graphic xmlns:xlink="http://www.w3.org/1999/xlink" xlink:href="zookeys-931-035-g001.jpg" position="float" orientation="portrait" xlink:type="simple" id="oo_405388.jpg"><uri content-type="original_file" xlink:type="simple">https://binary.pensoft.net/fig/405388</uri></graphic></fig></tp:treatment-sec><tp:treatment-sec sec-type="material" id="SECID0E4KAC"><title>Material examined.</title><p><bold><italic>Holotype</italic></bold>: ♂ (Fig. <xref ref-type="fig" rid="F1">1</xref>) (EV1). Body length 19.1 mm, cephalic plate 1.8 mm long, 1.7 mm wide, Heiyagou Village, Longquanguan Town, Fuping County, Baoding City, Hebei Province, China, <named-content xmlns:xlink="http://www.w3.org/1999/xlink" content-type="dwc:verbatimCoordinates" xlink:type="simple"><named-content content-type="geo-json" specific-use="{&#34;type&#34;:&#34;Point&#34;,&#34;coordinates&#34;:[113.811306,38.951047]}" id="NCID0EPLAC" xlink:type="simple">38°57'03.77"N, 113°48'40.70"E</named-content></named-content>, 1100 m, under litter of the forest floor in a mixed coniferous broad-leaved forest, 5 August 2014, leg. S. Pei, H. Ma. <bold><italic>Paratypes</italic></bold> [13♀♀, 19 ♂♂] (EV1): same data as holotype. <bold><italic>Other material</italic></bold>: 26 ♀♀, 32 ♂♂ (EV2) Liaodaobei, Longquanguan Town, Fuping County, Baoding City, Hebei Province, China, <named-content xmlns:xlink="http://www.w3.org/1999/xlink" content-type="dwc:verbatimCoordinates" xlink:type="simple"><named-content content-type="geo-json" specific-use="{&#34;type&#34;:&#34;Point&#34;,&#34;coordinates&#34;:[113.830647,38.847256]}" id="NCID0E4LAC" xlink:type="simple">38°50'50.12"N, 113°49'50.33"E</named-content></named-content>, 1800 m, 5 August 2014, leg. S. Pei, H. Ma. 20♀♀, 21♂♂ (EV3) Wuyuezhai Mountain, Lingshou County, Shijiazhuang City, Hebei Province, China, <named-content xmlns:xlink="http://www.w3.org/1999/xlink" content-type="dwc:verbatimCoordinates" xlink:type="simple"><named-content content-type="geo-json" specific-use="{&#34;type&#34;:&#34;Point&#34;,&#34;coordinates&#34;:[114.142394,38.720839]}" id="NCID0EFMAC" xlink:type="simple">38°43'15.02"N, 114°08'32.62"E</named-content></named-content>, 500 m, under litter of the forest floor in a mixed coniferous broad-leaved forest, 28 Sept 2014, leg. S. Pei, H. Ma.</p></tp:treatment-sec><tp:treatment-sec sec-type="description" id="SECID0EKMAC"><title>Description.</title><p>Body length: 12.4–19.1 mm, cephalic plate 1.4–2.0 mm long, 1.4–1.8 mm wide.</p><p><bold><italic>Colour</italic></bold>: antennal articles yellow-brown with blackish hue, the black gradually becomes lighter at the end of articles 6 and 7, distal-most article yellow-brown; and all tergites yellow-brown, <abbrev xmlns:xlink="http://www.w3.org/1999/xlink" xlink:title="tergites" id="ABBRID0EWMAC" xlink:type="simple">TT</abbrev> 1, 3, 14, and 15 darker, pleural region pale grey with lavender hue, and sternites pale yellow-brown; basal and proximal parts of forcipules, forcipular coxosternite, <abbrev xmlns:xlink="http://www.w3.org/1999/xlink" xlink:title="sternites" id="ABBRID0E1MAC" xlink:type="simple">SS</abbrev> 14 and 15 darker yellow-brown; all legs yellow-brown, distal tarsi darker.</p><p><bold><italic>Antennae</italic></bold>: 20–22 articles, commonly 20+20 articles (Fig. <xref ref-type="fig" rid="F1">1</xref>), few specimens 20+21 or 20+22 articles; antennae article lengths are longer than wide except basal articles, which are equal to widths, distal-most article 2.9–3.2 times as long as wide; abundant setae on the antennal surface, less so on the basal articles, gradual increase in density of setae to ca. the fifth article, then more or less constant.</p><p><bold><italic>Cephalic plate</italic></bold> smooth, convex, slightly longer than wide; tiny setae emerging from setal sockets scattered very sparsely over the whole surface; frontal marginal ridge with shallow anterior median furrow; short to long setae scattered along the marginal ridge of the cephalic plate; lateral marginal ridge discontinuous, posterior margin continuous, straight, wider than lateral marginal ridge, the middle of the posterior edge is very slightly concaved forward (Fig. <xref ref-type="fig" rid="F1">1</xref>). Nine to ten approximate oval ocelli on each side (Figs <xref ref-type="fig" rid="F1">2</xref>, <xref ref-type="fig" rid="F1">3</xref>), domed, translucent, usually darkly pigmented, situated in three irregular rows; the posterior two ocelli comparatively large; others subequal in size. Tömösváry’s organ situated at anterolateral margin of the cephalic plate, slightly smaller than the adjoining ocelli and lying well apart from them (Figs <xref ref-type="fig" rid="F1">2</xref>, <xref ref-type="fig" rid="F1">3</xref>).</p><p><bold><italic>Coxosternite</italic></bold> subtrapezoidal (Fig. <xref ref-type="fig" rid="F1">1</xref>), anterior margin narrow, lateral margins slightly longer than medial margins; median diastema moderately deep, narrow U-shaped; anterior margin with 2+2 blunt triangular teeth; porodonts slender, lying posterolateral to and separated from the lateral-most tooth (Fig. <xref ref-type="fig" rid="F1">4</xref>); scattered long setae on the ventral side of coxosternite, longer setae near the dental margin.</p><p>All <bold><italic>tergites</italic></bold> smooth, without wrinkles, dorsum slightly convex; tiny setae emerging from setal sockets scattered sparsely over the entire surface, few long setae near the margin. Lateral marginal ridges of all tergites continuous. Posterior margin of <abbrev xmlns:xlink="http://www.w3.org/1999/xlink" xlink:title="tergites" id="ABBRID0EYOAC" xlink:type="simple">TT</abbrev> 1, 3, and 5 feebly concave, posterior marginal ridges continuous, posterior margins of <abbrev xmlns:xlink="http://www.w3.org/1999/xlink" xlink:title="tergites" id="ABBRID0E3OAC" xlink:type="simple">TT</abbrev> 7, 8, 10, 12, and 14 feebly concave, posterior marginal ridges discontinuous. Posterior angles of tergites generally rounded, without triangular projections. Miniscule setae scattered sparsely over the surface, two or three slightly thick and long setae on anterior and posterior angles of each tergite.</p><p><bold><italic>Sternites</italic>.</bold> Posterior side narrower than anterior side, generally inverted trapezoidal, smooth; setae emerging from setal sockets sparsely scattered on the surface and lateral margin, 3–5 long setae on the surface of the anterior part of each sternite, two or three comparatively long setae scattered sparsely on the surface of the posterior part of each sternite.</p><p><bold><italic>Legs</italic></bold> robust, tarsal articulation ill-defined on legs 1–13, faint trace on ventral side, well-defined on legs 14 and 15; short to long setae sparsely scattered over the surface of prefemur, femur, tibia, and tarsus of all legs, with more setae on the tarsal surface; setae on dorsal and ventral surface of tarsus slightly longer than the anterior and posterior, one row of thicker setae regularly arranged on the medial ventral side of tibia of legs 1–13, with setae significantly reduced in legs 14 and 15, no thicker setae regularly arranged in one row on the medial ventral side of tibia. All legs with fairly long curved claws; legs 1–13 with anterior and posterior accessory spines; anterior accessory spines moderately long and slender, forming a moderately small angle with the claw, posterior accessory spines slightly more robust, forming a comparatively large angle with the claw, legs 14 and 15 only with small posterior accessory spines; legs 14 and 15 moderately thicker and longer than the anterior pairs in the female; In the female, tarsus 1 4.0–6.0 times as long as wide in legs 15, tarsus 2 ca. 73.1 %–77.3 % length of tarsus on legs 15; In the male, tarsus 1 3.3–7.3 times as long as wide in legs 15, tarsus 2 ca. 51.1 %–77.6 % length of tarsus on legs 15. Leg plectrotaxy provided in Table <xref ref-type="table" rid="T1">1</xref>.</p><table-wrap id="T1" position="float" orientation="portrait"><label>Table 1.</label><caption><p>Leg plectrotaxy of <tp:taxon-name><tp:taxon-name-part taxon-name-part-type="genus" reg="Lithobius">Lithobius</tp:taxon-name-part> (<tp:taxon-name-part taxon-name-part-type="subgenus" reg="Ezembius">Ezembius</tp:taxon-name-part>) <tp:taxon-name-part taxon-name-part-type="species" reg="varioporus">varioporus</tp:taxon-name-part></tp:taxon-name> sp. nov. (based on 59 females).</p></caption><table id="TID0EADAG" rules="all"><tbody><tr><th rowspan="2" colspan="1">Legs</th><th rowspan="1" colspan="5">Ventral</th><th rowspan="1" colspan="5">Dorsal</th></tr><tr><th rowspan="1" colspan="1">C</th><th rowspan="1" colspan="1">
                      <abbrev xmlns:xlink="http://www.w3.org/1999/xlink" xlink:title="trochanter" id="ABBRID0EABAE" xlink:type="simple">Tr</abbrev>
                    </th><th rowspan="1" colspan="1">P</th><th rowspan="1" colspan="1">F</th><th rowspan="1" colspan="1">
                      <abbrev xmlns:xlink="http://www.w3.org/1999/xlink" xlink:title="tibia" id="ABBRID0EOBAE" xlink:type="simple">Ti</abbrev>
                    </th><th rowspan="1" colspan="1">C</th><th rowspan="1" colspan="1">
                      <abbrev xmlns:xlink="http://www.w3.org/1999/xlink" xlink:title="trochanter" id="ABBRID0EZBAE" xlink:type="simple">Tr</abbrev>
                    </th><th rowspan="1" colspan="1">P</th><th rowspan="1" colspan="1">F</th><th rowspan="1" colspan="1">
                      <abbrev xmlns:xlink="http://www.w3.org/1999/xlink" xlink:title="tibia" id="ABBRID0EHCAE" xlink:type="simple">Ti</abbrev>
                    </th></tr><tr><td rowspan="1" colspan="1">1</td><td rowspan="1" colspan="1"/><td rowspan="1" colspan="1"/><td rowspan="1" colspan="1">mp</td><td rowspan="1" colspan="1">amp</td><td rowspan="1" colspan="1">am</td><td rowspan="1" colspan="1"/><td rowspan="1" colspan="1"/><td rowspan="1" colspan="1">mp</td><td rowspan="1" colspan="1">ap</td><td rowspan="1" colspan="1">ap</td></tr><tr><td rowspan="1" colspan="1">2</td><td rowspan="1" colspan="1"/><td rowspan="1" colspan="1"/><td rowspan="1" colspan="1">mp</td><td rowspan="1" colspan="1">am</td><td rowspan="1" colspan="1">am</td><td rowspan="1" colspan="1"/><td rowspan="1" colspan="1"/><td rowspan="1" colspan="1">amp</td><td rowspan="1" colspan="1">ap</td><td rowspan="1" colspan="1">ap</td></tr><tr><td rowspan="1" colspan="1">3–10</td><td rowspan="1" colspan="1"/><td rowspan="1" colspan="1"/><td rowspan="1" colspan="1">mp</td><td rowspan="1" colspan="1">amp</td><td rowspan="1" colspan="1">am</td><td rowspan="1" colspan="1"/><td rowspan="1" colspan="1"/><td rowspan="1" colspan="1">amp</td><td rowspan="1" colspan="1">ap</td><td rowspan="1" colspan="1">ap</td></tr><tr><td rowspan="1" colspan="1">11</td><td rowspan="1" colspan="1"/><td rowspan="1" colspan="1"/><td rowspan="1" colspan="1">amp</td><td rowspan="1" colspan="1">amp</td><td rowspan="1" colspan="1">am</td><td rowspan="1" colspan="1"/><td rowspan="1" colspan="1"/><td rowspan="1" colspan="1">amp</td><td rowspan="1" colspan="1">ap</td><td rowspan="1" colspan="1">ap</td></tr><tr><td rowspan="1" colspan="1">12</td><td rowspan="1" colspan="1"/><td rowspan="1" colspan="1">m</td><td rowspan="1" colspan="1">amp</td><td rowspan="1" colspan="1">amp</td><td rowspan="1" colspan="1">am</td><td rowspan="1" colspan="1"/><td rowspan="1" colspan="1"/><td rowspan="1" colspan="1">amp</td><td rowspan="1" colspan="1">ap</td><td rowspan="1" colspan="1">ap</td></tr><tr><td rowspan="1" colspan="1">13</td><td rowspan="1" colspan="1"/><td rowspan="1" colspan="1">m</td><td rowspan="1" colspan="1">amp</td><td rowspan="1" colspan="1">amp</td><td rowspan="1" colspan="1">am</td><td rowspan="1" colspan="1"/><td rowspan="1" colspan="1">a</td><td rowspan="1" colspan="1">amp</td><td rowspan="1" colspan="1">p</td><td rowspan="1" colspan="1">ap</td></tr><tr><td rowspan="1" colspan="1">14</td><td rowspan="1" colspan="1"/><td rowspan="1" colspan="1">m</td><td rowspan="1" colspan="1">amp</td><td rowspan="1" colspan="1">amp</td><td rowspan="1" colspan="1">am</td><td rowspan="1" colspan="1"/><td rowspan="1" colspan="1">a</td><td rowspan="1" colspan="1">amp</td><td rowspan="1" colspan="1">p</td><td rowspan="1" colspan="1">p</td></tr><tr><td rowspan="1" colspan="1">15</td><td rowspan="1" colspan="1"/><td rowspan="1" colspan="1">m</td><td rowspan="1" colspan="1">amp</td><td rowspan="1" colspan="1">amp</td><td rowspan="1" colspan="1">a</td><td rowspan="1" colspan="1"/><td rowspan="1" colspan="1">a</td><td rowspan="1" colspan="1">amp</td><td rowspan="1" colspan="1">p</td><td rowspan="1" colspan="1"/></tr></tbody></table></table-wrap><p>Coxal pores 3–8, round to slightly oval, in a row; in the female, 4554, 67(8)7(8)6, 5(6)765, 6(7)776, 66(7)65, in the male, 66(7)7(6)5(4), 565(6)3, coxal pore field set in a relatively shallow groove, the coxal pore-field fringe with a prominence; prominence with 10–15 short to moderately long setae sparsely scattered over the surface.</p><p><bold><italic>Female</italic></bold> S 15 anterior margin broader than posterior, generally inverted trapezoidal, posteriomedially straight, colour usually yellow-brown; short to long sparse setae evenly scattered on surface; surface of the lateral sternal margin of genital segment well chitinised, posterior margin of genital sternite deeply concave between condyles of gonopods, except for a small, median approximately rhombic-shaped bulge; relatively long setae sparsely scattered over ventral surface of the genital segment. Gonopods (Figs <xref ref-type="fig" rid="F1">5</xref>, <xref ref-type="fig" rid="F1">6</xref>): first article fairly broad, bearing 22–26 moderately long setae, arranged in five irregular rows; generally with 3+3 (3+2 in only two specimens) moderately long and slender, coniform spurs, inner spur slightly smaller than the outer, dorsolateral setae absent; second article with 12–16 long setae, arranged in three irregular rows, 9–12 stout setae on the dorsal side; third article with five or six comparatively long setae, arranged in two irregular rows, four or five stout setae on the dorsal side; third article with a simple broad apical claw (Figs <xref ref-type="fig" rid="F1">5</xref>, <xref ref-type="fig" rid="F1">6</xref>).</p><p><bold><italic>Male</italic></bold> S 15 posterior margin narrower than anterior, posteriomedially straight, sparsely covered with long setae on the surface; sternite of genital segment smaller than in female, usually well sclerotised, posterior margin deeply concave between the gonopods, without median bulge; long setae sparsely scattered on the ventral surface of the genital segment, fringed with longer setae along the posterior margin; gonopods short, appearing as a small hemispherical bulge, with three or four long setae, apically slightly sclerotised (Fig. <xref ref-type="fig" rid="F1">7</xref>).</p></tp:treatment-sec><tp:treatment-sec sec-type="habitat" id="SECID0E5LAE"><title>Habitat.</title><p>The specimens studied here were collected from a mixed coniferous broad-leaved forest at ca. 500–1800 m above sea level, in moderately moist habitats under roadside stones and litter of the forest floor.</p></tp:treatment-sec><tp:treatment-sec sec-type="etymology" id="SECID0EDMAE"><title>Etymology.</title><p>The specific epithet <italic><tp:taxon-name><tp:taxon-name-part taxon-name-part-type="genus" reg="Lithobius"/><tp:taxon-name-part taxon-name-part-type="species" reg="varioporus">varioporus</tp:taxon-name-part></tp:taxon-name></italic> refers to the coxal pore numbers varying considerably from three to eight.</p></tp:treatment-sec><tp:treatment-sec sec-type="discussion" id="SECID0ETMAE"><title>Discussion.</title><p>The new species is morphologically close to <tp:taxon-name><tp:taxon-name-part taxon-name-part-type="genus" reg="Lithobius">L.</tp:taxon-name-part> (<tp:taxon-name-part taxon-name-part-type="subgenus" reg="Ezembius">E.</tp:taxon-name-part>) <tp:taxon-name-part taxon-name-part-type="species" reg="laevidentata">laevidentata</tp:taxon-name-part></tp:taxon-name> Pei, Ma, Hou, Zhu &amp; Gai, 2015 and to <tp:taxon-name><tp:taxon-name-part taxon-name-part-type="genus" reg="Lithobius">L.</tp:taxon-name-part> (<tp:taxon-name-part taxon-name-part-type="subgenus" reg="Ezembius">E.</tp:taxon-name-part>) <tp:taxon-name-part taxon-name-part-type="species" reg="tetraspinus">tetraspinus</tp:taxon-name-part></tp:taxon-name> Pei, Lu, Liu, Hou &amp; Ma, 2018, both from the Xinjiang Uygur Autonomous Region, China, with which it shares 20–22 antennal articles, 9–10 ocelli arranged in three irregular rows, the posterior two ocelli comparatively large, 3+3 spurs on female gonopods, no anterior accessory spines on legs 15.</p><p>However, the new species can be easily distinguished from <tp:taxon-name><tp:taxon-name-part taxon-name-part-type="genus" reg="Lithobius">L.</tp:taxon-name-part> (<tp:taxon-name-part taxon-name-part-type="subgenus" reg="Ezembius">E.</tp:taxon-name-part>) <tp:taxon-name-part taxon-name-part-type="species" reg="laevidentata">laevidentata</tp:taxon-name-part></tp:taxon-name> by the size of the Tömösváry’s organ, slightly smaller than the adjoining ocelli, rather than subequal to the largest ocellus as in <tp:taxon-name><tp:taxon-name-part taxon-name-part-type="genus" reg="Lithobius">L.</tp:taxon-name-part> (<tp:taxon-name-part taxon-name-part-type="subgenus" reg="Ezembius">E.</tp:taxon-name-part>) <tp:taxon-name-part taxon-name-part-type="species" reg="laevidentata">laevidentata</tp:taxon-name-part></tp:taxon-name>. The new species has no secondary sexual modifications on the male 15 tibia compared to <tp:taxon-name><tp:taxon-name-part taxon-name-part-type="genus" reg="Lithobius">L.</tp:taxon-name-part> (<tp:taxon-name-part taxon-name-part-type="subgenus" reg="Ezembius">E.</tp:taxon-name-part>) <tp:taxon-name-part taxon-name-part-type="species" reg="laevidentata">laevidentata</tp:taxon-name-part></tp:taxon-name>, in which a distinct and shallow dorsal furrow is present on the same leg; moreover, in the new species legs 14 and 15 bears a small accessory spines only on the posterior side vs. both anterior and posterior accessory spines are present on legs 14, and only with posterior accessory spines present on legs 15 in <tp:taxon-name><tp:taxon-name-part taxon-name-part-type="genus" reg="Lithobius">L.</tp:taxon-name-part> (<tp:taxon-name-part taxon-name-part-type="subgenus" reg="Ezembius">E.</tp:taxon-name-part>) <tp:taxon-name-part taxon-name-part-type="species" reg="laevidentata">laevidentata</tp:taxon-name-part></tp:taxon-name>.</p><p>The new species can be easily distinguished from <tp:taxon-name><tp:taxon-name-part taxon-name-part-type="genus" reg="Lithobius">L.</tp:taxon-name-part> (<tp:taxon-name-part taxon-name-part-type="subgenus" reg="Ezembius">E.</tp:taxon-name-part>) <tp:taxon-name-part taxon-name-part-type="species" reg="tetraspinus">tetraspinus</tp:taxon-name-part></tp:taxon-name> by the Tömösváry’s organ, slightly smaller than the adjoining ocelli in contrast to subequal in size to adjoining ocelli in <tp:taxon-name><tp:taxon-name-part taxon-name-part-type="genus" reg="Lithobius">L.</tp:taxon-name-part> (<tp:taxon-name-part taxon-name-part-type="subgenus" reg="Ezembius">E.</tp:taxon-name-part>) <tp:taxon-name-part taxon-name-part-type="species" reg="tetraspinus">tetraspinus</tp:taxon-name-part></tp:taxon-name>. Moreover, the new species has no secondary sexual modifications on the leg 15 male tibia vs. the dorsal sulci on the femur in <tp:taxon-name><tp:taxon-name-part taxon-name-part-type="genus" reg="Lithobius">L.</tp:taxon-name-part> (<tp:taxon-name-part taxon-name-part-type="subgenus" reg="Ezembius">E.</tp:taxon-name-part>) <tp:taxon-name-part taxon-name-part-type="species" reg="tetraspinus">tetraspinus</tp:taxon-name-part></tp:taxon-name>. In the new species, legs 14 and 15 bear small accessory spines only in the posterior side instead of both anterior and posterior accessory spines present on legs 14, and lacking accessory spines on legs 15 in <tp:taxon-name><tp:taxon-name-part taxon-name-part-type="genus" reg="Lithobius">L.</tp:taxon-name-part> (<tp:taxon-name-part taxon-name-part-type="subgenus" reg="Ezembius">E.</tp:taxon-name-part>) <tp:taxon-name-part taxon-name-part-type="species" reg="tetraspinus">tetraspinus</tp:taxon-name-part></tp:taxon-name>. The new species must be also easily distinguished from the other <tp:taxon-name><tp:taxon-name-part taxon-name-part-type="genus" reg="Lithobius">Lithobius</tp:taxon-name-part> (<tp:taxon-name-part taxon-name-part-type="subgenus" reg="Ezembius">Ezembius</tp:taxon-name-part>)</tp:taxon-name> species to date known from China by the coxal pore number, varying considerably from three to eight, not only among specimens, but also in the same individual.</p><p>
              To assist in the identification of the <tp:taxon-name><tp:taxon-name-part taxon-name-part-type="genus" reg="Lithobius">Lithobius</tp:taxon-name-part></tp:taxon-name> species of the subgenus <tp:taxon-name><tp:taxon-name-part taxon-name-part-type="subgenus" reg="Ezembius">Ezembius</tp:taxon-name-part></tp:taxon-name> from China, the main morphological characters based on adult specimens are presented in Table <xref ref-type="table" rid="T3">3</xref>.</p><table-wrap id="T2" position="float" orientation="portrait"><label>Table 2.</label><caption><p>Leg plectrotaxy of <tp:taxon-name><tp:taxon-name-part taxon-name-part-type="genus" reg="Lithobius">Lithobius</tp:taxon-name-part> (<tp:taxon-name-part taxon-name-part-type="subgenus" reg="Ezembius">Ezembius</tp:taxon-name-part>) <tp:taxon-name-part taxon-name-part-type="species" reg="varioporus">varioporus</tp:taxon-name-part></tp:taxon-name> sp. nov. (based on 73 males).</p></caption><table id="TID0ELSAG" rules="all"><tbody><tr><th rowspan="2" colspan="1">Legs</th><th rowspan="1" colspan="5">Ventral</th><th rowspan="1" colspan="5">Dorsal</th></tr><tr><th rowspan="1" colspan="1">C</th><th rowspan="1" colspan="1">
                      <abbrev xmlns:xlink="http://www.w3.org/1999/xlink" xlink:title="trochanter" id="ABBRID0ETTAE" xlink:type="simple">Tr</abbrev>
                    </th><th rowspan="1" colspan="1">P</th><th rowspan="1" colspan="1">F</th><th rowspan="1" colspan="1">
                      <abbrev xmlns:xlink="http://www.w3.org/1999/xlink" xlink:title="tibia" id="ABBRID0EBUAE" xlink:type="simple">Ti</abbrev>
                    </th><th rowspan="1" colspan="1">C</th><th rowspan="1" colspan="1">
                      <abbrev xmlns:xlink="http://www.w3.org/1999/xlink" xlink:title="trochanter" id="ABBRID0EMUAE" xlink:type="simple">Tr</abbrev>
                    </th><th rowspan="1" colspan="1">P</th><th rowspan="1" colspan="1">F</th><th rowspan="1" colspan="1">
                      <abbrev xmlns:xlink="http://www.w3.org/1999/xlink" xlink:title="tibia" id="ABBRID0E1UAE" xlink:type="simple">Ti</abbrev>
                    </th></tr><tr><td rowspan="1" colspan="1">1</td><td rowspan="1" colspan="1"/><td rowspan="1" colspan="1"/><td rowspan="1" colspan="1">mp</td><td rowspan="1" colspan="1">amp</td><td rowspan="1" colspan="1">am</td><td rowspan="1" colspan="1"/><td rowspan="1" colspan="1"/><td rowspan="1" colspan="1">mp</td><td rowspan="1" colspan="1">ap</td><td rowspan="1" colspan="1">a</td></tr><tr><td rowspan="1" colspan="1">2–11</td><td rowspan="1" colspan="1"/><td rowspan="1" colspan="1"/><td rowspan="1" colspan="1">mp</td><td rowspan="1" colspan="1">amp</td><td rowspan="1" colspan="1">am</td><td rowspan="1" colspan="1"/><td rowspan="1" colspan="1"/><td rowspan="1" colspan="1">amp</td><td rowspan="1" colspan="1">ap</td><td rowspan="1" colspan="1">ap</td></tr><tr><td rowspan="1" colspan="1">12</td><td rowspan="1" colspan="1"/><td rowspan="1" colspan="1"/><td rowspan="1" colspan="1">amp</td><td rowspan="1" colspan="1">amp</td><td rowspan="1" colspan="1">am</td><td rowspan="1" colspan="1"/><td rowspan="1" colspan="1">a</td><td rowspan="1" colspan="1">amp</td><td rowspan="1" colspan="1">ap</td><td rowspan="1" colspan="1">ap</td></tr><tr><td rowspan="1" colspan="1">13</td><td rowspan="1" colspan="1"/><td rowspan="1" colspan="1">m</td><td rowspan="1" colspan="1">amp</td><td rowspan="1" colspan="1">amp</td><td rowspan="1" colspan="1">am</td><td rowspan="1" colspan="1"/><td rowspan="1" colspan="1">a</td><td rowspan="1" colspan="1">amp</td><td rowspan="1" colspan="1">p</td><td rowspan="1" colspan="1">ap</td></tr><tr><td rowspan="1" colspan="1">14</td><td rowspan="1" colspan="1"/><td rowspan="1" colspan="1">m</td><td rowspan="1" colspan="1">amp</td><td rowspan="1" colspan="1">amp</td><td rowspan="1" colspan="1">am</td><td rowspan="1" colspan="1"/><td rowspan="1" colspan="1">a</td><td rowspan="1" colspan="1">amp</td><td rowspan="1" colspan="1">p</td><td rowspan="1" colspan="1">p</td></tr><tr><td rowspan="1" colspan="1">15</td><td rowspan="1" colspan="1"/><td rowspan="1" colspan="1">m</td><td rowspan="1" colspan="1">amp</td><td rowspan="1" colspan="1">am(p)</td><td rowspan="1" colspan="1">a</td><td rowspan="1" colspan="1"/><td rowspan="1" colspan="1">a</td><td rowspan="1" colspan="1">amp</td><td rowspan="1" colspan="1">p</td><td rowspan="1" colspan="1"/></tr></tbody></table><table-wrap-foot><fn><p>Letters in brackets indicate variable spines (absent in 5 specimens).</p></fn></table-wrap-foot></table-wrap><table-wrap id="T3" position="float" orientation="portrait"><label>Table 3.</label><caption><p>Range and main morphological characters of the known Chinese species of subgenus <tp:taxon-name><tp:taxon-name-part taxon-name-part-type="genus" reg="Lithobius">Lithobius</tp:taxon-name-part> (<tp:taxon-name-part taxon-name-part-type="subgenus" reg="Ezembius">Ezembius</tp:taxon-name-part>)</tp:taxon-name> Chamberlin, 1919.</p></caption><table id="TID0E55AG" rules="all"><tbody><tr><td rowspan="1" colspan="1">
                      <bold>Characters</bold>
                    </td><td rowspan="1" colspan="1">
                      <bold><italic><tp:taxon-name><tp:taxon-name-part taxon-name-part-type="genus" reg="Lithobius">L.</tp:taxon-name-part> <tp:taxon-name-part taxon-name-part-type="species" reg="anabilineatus">anabilineatus</tp:taxon-name-part></tp:taxon-name></italic></bold>
                    </td><td rowspan="1" colspan="1">
                      <bold><italic><tp:taxon-name><tp:taxon-name-part taxon-name-part-type="genus" reg="Lithobius">L.</tp:taxon-name-part> <tp:taxon-name-part taxon-name-part-type="species" reg="anasulcifemoralis">anasulcifemoralis</tp:taxon-name-part></tp:taxon-name></italic></bold>
                    </td><td rowspan="1" colspan="1">
                      <bold><italic><tp:taxon-name><tp:taxon-name-part taxon-name-part-type="genus" reg="Lithobius">L.</tp:taxon-name-part> <tp:taxon-name-part taxon-name-part-type="species" reg="bidens">bidens</tp:taxon-name-part></tp:taxon-name></italic></bold>
                    </td><td rowspan="1" colspan="1">
                      <bold><italic><tp:taxon-name><tp:taxon-name-part taxon-name-part-type="genus" reg="Lithobius">L.</tp:taxon-name-part> <tp:taxon-name-part taxon-name-part-type="species" reg="bilineatus">bilineatus</tp:taxon-name-part></tp:taxon-name></italic></bold>
                    </td><td rowspan="1" colspan="1">
                      <bold><italic><tp:taxon-name><tp:taxon-name-part taxon-name-part-type="genus" reg="Lithobius">L.</tp:taxon-name-part> <tp:taxon-name-part taxon-name-part-type="species" reg="chekianus">chekianus</tp:taxon-name-part></tp:taxon-name></italic></bold>
                    </td><td rowspan="1" colspan="2">
                      <bold><italic><tp:taxon-name><tp:taxon-name-part taxon-name-part-type="genus" reg="Lithobius">L.</tp:taxon-name-part> <tp:taxon-name-part taxon-name-part-type="species" reg="datongensis">datongensis</tp:taxon-name-part></tp:taxon-name></italic></bold>
                    </td></tr><tr><td rowspan="1" colspan="1">Authorities</td><td rowspan="1" colspan="1">
                      <xref ref-type="bibr" rid="B13">Ma et al. 2015</xref>
                    </td><td rowspan="1" colspan="1">
                      <xref ref-type="bibr" rid="B15">Ma et al. 2013</xref>
                    </td><td rowspan="1" colspan="1">
                      <xref ref-type="bibr" rid="B25">Takakuwa 1939</xref>
                    </td><td rowspan="1" colspan="1">
                      <xref ref-type="bibr" rid="B21">Pei et al. 2014</xref>
                    </td><td rowspan="1" colspan="1">
                      <xref ref-type="bibr" rid="B7">Chamberlin and Wang 1952</xref>
                    </td><td rowspan="1" colspan="2">
                      <xref ref-type="bibr" rid="B24">Qiao et al. 2018</xref>
                    </td></tr><tr><td rowspan="1" colspan="1">Distribution</td><td rowspan="1" colspan="1">China S (Guangxi)</td><td rowspan="1" colspan="1">China S (Guangxi)</td><td rowspan="1" colspan="1">China S (Taiwan)</td><td rowspan="1" colspan="1">China S (Guangxi)</td><td rowspan="1" colspan="1">China S (Zhengjiang and Taiwan)</td><td rowspan="1" colspan="2">China NW (Qinghai Province)</td></tr><tr><td rowspan="1" colspan="1">Body length (mm)</td><td rowspan="1" colspan="1">11.9–12.1</td><td rowspan="1" colspan="1">10.1–12.3</td><td rowspan="1" colspan="1">15.0</td><td rowspan="1" colspan="1">9.0–9.1</td><td rowspan="1" colspan="1">16.0</td><td rowspan="1" colspan="2">12.3–14.2</td></tr><tr><td rowspan="1" colspan="1">Number of antennal articles</td><td rowspan="1" colspan="1">23+23 articles in female, unkown in male</td><td rowspan="1" colspan="1">19+19–24+24, commonly 20+20</td><td rowspan="1" colspan="1">20–21</td><td rowspan="1" colspan="1">two specimens with 20+21, one specimen with 20+23</td><td rowspan="1" colspan="1">20+20</td><td rowspan="1" colspan="2">20+20</td></tr><tr><td rowspan="1" colspan="1">Number, arrangement and shape of the ocelli</td><td rowspan="1" colspan="1">5 – 6, in 2 rows</td><td rowspan="1" colspan="1">6, in 3 rows</td><td rowspan="1" colspan="1">7</td><td rowspan="1" colspan="1">5–6, in 2 rows</td><td rowspan="1" colspan="1">5, in 3 rows</td><td rowspan="1" colspan="2">10, in 3 rows</td></tr><tr><td rowspan="1" colspan="1">Posterior ocellus</td><td rowspan="1" colspan="1">round, large</td><td rowspan="1" colspan="1">oval to round, large</td><td rowspan="1" colspan="1">comparatively large</td><td rowspan="1" colspan="1">oval to rounded</td><td rowspan="1" colspan="1">oval to round, comparatively large</td><td rowspan="1" colspan="2">comparatively large</td></tr><tr><td rowspan="1" colspan="1">Seriate ocelli</td><td rowspan="1" colspan="1">subequal, all ocelli domed, translucent, usually darkly pigmented</td><td rowspan="1" colspan="1">one near ventral margin moderately small, others almost equal</td><td rowspan="1" colspan="1">not reported</td><td rowspan="1" colspan="1">subequal, all ocelli domed, translucent, usually darkly pigmented</td><td rowspan="1" colspan="1">not reported</td><td rowspan="1" colspan="2">not reported</td></tr><tr><td rowspan="1" colspan="1">Tömösváry’s organ</td><td rowspan="1" colspan="1">round, smaller than adjoining ocelli</td><td rowspan="1" colspan="1">moderately large, rounded, slightly larger than adjoining ocelli</td><td rowspan="1" colspan="1">at most same size as one ocellus</td><td rowspan="1" colspan="1">slightly larger than adjoining ocelli</td><td rowspan="1" colspan="1">not reported</td><td rowspan="1" colspan="2">slightly larger than nearest ocellus</td></tr><tr><td rowspan="1" colspan="1">Number and arrangement of coxosternal teeth</td><td rowspan="1" colspan="1">2+2, subtriangular</td><td rowspan="1" colspan="1">2+2, moderately blunt</td><td rowspan="1" colspan="1">2+2</td><td rowspan="1" colspan="1">2+2, slightly triangular</td><td rowspan="1" colspan="1">2+2</td><td rowspan="1" colspan="2">2+2 slightly acute</td></tr><tr><td rowspan="1" colspan="1">Porodont</td><td rowspan="1" colspan="1">long, lying posterolateral to lateral-most teeth</td><td rowspan="1" colspan="1">slender, lying posterolateral to lateral-most tooth, their base moderately bulged</td><td rowspan="1" colspan="1">moderately long</td><td rowspan="1" colspan="1">thick and long, lying posterolateral to lateral-most tooth</td><td rowspan="1" colspan="1">not reported</td><td rowspan="1" colspan="2">setiform porodonts separated from lateral tooth laterally</td></tr><tr><td rowspan="1" colspan="1">
                      <bold>Characters</bold>
                    </td><td rowspan="1" colspan="1">
                      <bold><italic><tp:taxon-name><tp:taxon-name-part taxon-name-part-type="genus" reg="Lithobius">L.</tp:taxon-name-part> <tp:taxon-name-part taxon-name-part-type="species" reg="anabilineatus">anabilineatus</tp:taxon-name-part></tp:taxon-name></italic></bold>
                    </td><td rowspan="1" colspan="1">
                      <bold><italic><tp:taxon-name><tp:taxon-name-part taxon-name-part-type="genus" reg="Lithobius">L.</tp:taxon-name-part> <tp:taxon-name-part taxon-name-part-type="species" reg="anasulcifemoralis">anasulcifemoralis</tp:taxon-name-part></tp:taxon-name></italic></bold>
                    </td><td rowspan="1" colspan="1">
                      <bold><italic><tp:taxon-name><tp:taxon-name-part taxon-name-part-type="genus" reg="Lithobius">L.</tp:taxon-name-part> <tp:taxon-name-part taxon-name-part-type="species" reg="bidens">bidens</tp:taxon-name-part></tp:taxon-name></italic></bold>
                    </td><td rowspan="1" colspan="1">
                      <bold><italic><tp:taxon-name><tp:taxon-name-part taxon-name-part-type="genus" reg="Lithobius">L.</tp:taxon-name-part> <tp:taxon-name-part taxon-name-part-type="species" reg="bilineatus">bilineatus</tp:taxon-name-part></tp:taxon-name></italic></bold>
                    </td><td rowspan="1" colspan="1">
                      <bold><italic><tp:taxon-name><tp:taxon-name-part taxon-name-part-type="genus" reg="Lithobius">L.</tp:taxon-name-part> <tp:taxon-name-part taxon-name-part-type="species" reg="chekianus">chekianus</tp:taxon-name-part></tp:taxon-name></italic></bold>
                    </td><td rowspan="1" colspan="2">
                      <bold><italic><tp:taxon-name><tp:taxon-name-part taxon-name-part-type="genus" reg="Lithobius">L.</tp:taxon-name-part> <tp:taxon-name-part taxon-name-part-type="species" reg="datongensis">datongensis</tp:taxon-name-part></tp:taxon-name></italic></bold>
                    </td></tr><tr><td rowspan="1" colspan="1">Tergites</td><td rowspan="1" colspan="1">smooth, backside slightly hunched</td><td rowspan="1" colspan="1">smooth</td><td rowspan="1" colspan="1">not reported</td><td rowspan="1" colspan="1">smooth, slightly hunched behind</td><td rowspan="1" colspan="1">not reported</td><td rowspan="1" colspan="2">almost smooth</td></tr><tr><td rowspan="1" colspan="1">Number of coxal pores</td><td rowspan="1" colspan="1">3–5, female 4454, 3554; male 4443, 4453</td><td rowspan="1" colspan="1">3–6, usually 4663, 5654, 5553, 5563 and 5565</td><td rowspan="1" colspan="1">5 (6) 555</td><td rowspan="1" colspan="1">usually females 4554, 5565; males 4553, 4454</td><td rowspan="1" colspan="1">6655 or 7665</td><td rowspan="1" colspan="2">4655 and 5575. Coxal pores 4654 and 4554 in male</td></tr><tr><td rowspan="1" colspan="1">Shape of coxal pores</td><td rowspan="1" colspan="1">round or slightly ovate</td><td rowspan="1" colspan="1">round or slightly ovate</td><td rowspan="1" colspan="1">round</td><td rowspan="1" colspan="1">ovate</td><td rowspan="1" colspan="1">not reported</td><td rowspan="1" colspan="2">rounded</td></tr><tr><td rowspan="1" colspan="1">Tarsus 1–tarsus 2 articulation on legs 1–13</td><td rowspan="1" colspan="1">not well-defined</td><td rowspan="1" colspan="1">not well-defined</td><td rowspan="1" colspan="1">Well-defined</td><td rowspan="1" colspan="1">not well-defined</td><td rowspan="1" colspan="1">not reported</td><td rowspan="1" colspan="2">distinct</td></tr><tr><td rowspan="1" colspan="1">Male 14<sup>th</sup> legs</td><td rowspan="1" colspan="1">Obvious, thicker and stronger than other legs</td><td rowspan="1" colspan="1">markedly thicker and stronger than 1–13 legs, thicker and stronger than female</td><td rowspan="1" colspan="1">not reported</td><td rowspan="1" colspan="1">distinctly thick and strong</td><td rowspan="1" colspan="1">not reported</td><td rowspan="1" colspan="2">not reported</td></tr><tr><td rowspan="1" colspan="1">Male 15<sup>th</sup> legs</td><td rowspan="1" colspan="1">obvious thicker and stronger than other legs</td><td rowspan="1" colspan="1">markedly thicker and stronger than 1–13 legs, thicker and stronger than female</td><td rowspan="1" colspan="1">not reported</td><td rowspan="1" colspan="1">distinctly thick and strong</td><td rowspan="1" colspan="1">not reported</td><td rowspan="1" colspan="2">not reported</td></tr><tr><td rowspan="1" colspan="1">Dorsal sulci on male 14<sup>th</sup> legs</td><td rowspan="1" colspan="1">absent</td><td rowspan="1" colspan="1">absent</td><td rowspan="1" colspan="1">not reported</td><td rowspan="1" colspan="1">with two, shallow longitudinal sulci</td><td rowspan="1" colspan="1">not reported</td><td rowspan="1" colspan="2">not reported</td></tr><tr><td rowspan="1" colspan="1">Dorsal sulci on male 15<sup>th</sup> legs</td><td rowspan="1" colspan="1">two distinct, shallow, dorsal sulci on femur and tibia</td><td rowspan="1" colspan="1">with a distinct, shallow, dorsal sulci on tibia</td><td rowspan="1" colspan="1">not reported</td><td rowspan="1" colspan="1">with two, shallow longitudinal sulci</td><td rowspan="1" colspan="1">not reported</td><td rowspan="1" colspan="2">not reported</td></tr><tr><td rowspan="1" colspan="1"><abbrev xmlns:xlink="http://www.w3.org/1999/xlink" xlink:title="anterior dorsal spur of coxa" id="ABBRID0EHRAG" xlink:type="simple">DaC</abbrev> spure</td><td rowspan="1" colspan="1">on 14<sup>th</sup>–15<sup>th</sup> legs</td><td rowspan="1" colspan="1">on 14<sup>th</sup>–15<sup>th</sup> legs</td><td rowspan="1" colspan="1">absent</td><td rowspan="1" colspan="1">on 4<sup>th</sup>–15<sup>th</sup> legs</td><td rowspan="1" colspan="1">on 14<sup>th</sup>–15<sup>th</sup> legs</td><td rowspan="1" colspan="2">on 12<sup>th</sup>–15<sup>th</sup></td></tr><tr><td rowspan="1" colspan="1">14<sup>th</sup> accessory spine</td><td rowspan="1" colspan="1">anterior accessory spine reduced in size, only half length of posterior accessory spine</td><td rowspan="1" colspan="1">absent</td><td rowspan="1" colspan="1">not reported</td><td rowspan="1" colspan="1">anterior accessory spine absent</td><td rowspan="1" colspan="1">present</td><td rowspan="1" colspan="2">present</td></tr><tr><td rowspan="1" colspan="1">15<sup>th</sup> accessory spine</td><td rowspan="1" colspan="1">absent</td><td rowspan="1" colspan="1">absent</td><td rowspan="1" colspan="1">not reported</td><td rowspan="1" colspan="1">anterior accessory spine absent</td><td rowspan="1" colspan="1">present</td><td rowspan="1" colspan="2">anterior accessory spine absent</td></tr><tr><td rowspan="1" colspan="1">Number and shape of spurs on female gonopods</td><td rowspan="1" colspan="1">2+2 moderately small, blunt, coniform spurs, inner spur slightly smaller than the outer</td><td rowspan="1" colspan="1">2+2 moderately blunt, with conical spurs, inner spur slightly smaller</td><td rowspan="1" colspan="1">3+3 or 4+4, sharp</td><td rowspan="1" colspan="1">2+2 moderately small, blunt, coniform spurs, inner spur slightly smaller than outer one</td><td rowspan="1" colspan="1">not reported</td><td rowspan="1" colspan="2">2+2 moderately large, coniform spurs</td></tr><tr><td rowspan="1" colspan="1">Dorsal side of second article of female gonopods</td><td rowspan="1" colspan="1">with one spine lying dorsally on its external margin</td><td rowspan="1" colspan="1">no striking features</td><td rowspan="1" colspan="1">not reported</td><td rowspan="1" colspan="1">with three short, robust setae lying dorsally on its external margin</td><td rowspan="1" colspan="1">not reported</td><td rowspan="1" colspan="2">5-6 setae and five long curved spines</td></tr><tr><td rowspan="1" colspan="1">Apical claw of female gonopods (and lateral denticles)</td><td rowspan="1" colspan="1">simple, small subtriangular teeth in the inner</td><td rowspan="1" colspan="1">apical claw dimidiate</td><td rowspan="1" colspan="1">simple, small sharply teeth in the inner</td><td rowspan="1" colspan="1">apical claw bipartite, and its inner aspect broader</td><td rowspan="1" colspan="1">not reported</td><td rowspan="1" colspan="2">undivided, bearing a small triangular protuberance on ventral side</td></tr><tr><td rowspan="1" colspan="1">Male gonopods</td><td rowspan="1" colspan="1">short and small bulge, with one to two long setae, apically slightly sclerotised</td><td rowspan="1" colspan="1">with a small bulge, without setae and apically less sclerotised</td><td rowspan="1" colspan="1">hemispherical, with two long setae</td><td rowspan="1" colspan="1">short and small bulge, having a long seta, apically slightly sclerotised</td><td rowspan="1" colspan="1">not reported</td><td rowspan="1" colspan="2">a hemispherical bulge, with three setae</td></tr><tr><td rowspan="1" colspan="1">
                      <bold>Characters</bold>
                    </td><td rowspan="1" colspan="1">
                      <bold><italic><tp:taxon-name><tp:taxon-name-part taxon-name-part-type="genus" reg="Lithobius">L.</tp:taxon-name-part> <tp:taxon-name-part taxon-name-part-type="species" reg="dulanensis">dulanensis</tp:taxon-name-part></tp:taxon-name></italic></bold>
                    </td><td rowspan="1" colspan="1">
                      <bold><italic><tp:taxon-name><tp:taxon-name-part taxon-name-part-type="genus" reg="Lithobius">L.</tp:taxon-name-part> <tp:taxon-name-part taxon-name-part-type="species" reg="gantoensis">gantoensis</tp:taxon-name-part></tp:taxon-name></italic></bold>
                    </td><td rowspan="1" colspan="1">
                      <bold><italic><tp:taxon-name><tp:taxon-name-part taxon-name-part-type="genus" reg="Lithobius">L.</tp:taxon-name-part> <tp:taxon-name-part taxon-name-part-type="species" reg="giganteus">giganteus</tp:taxon-name-part></tp:taxon-name></italic></bold>
                    </td><td rowspan="1" colspan="1">
                      <bold><italic><tp:taxon-name><tp:taxon-name-part taxon-name-part-type="genus" reg="Lithobius">L.</tp:taxon-name-part> <tp:taxon-name-part taxon-name-part-type="species" reg="insolitus">insolitus</tp:taxon-name-part></tp:taxon-name></italic></bold>
                    </td><td rowspan="1" colspan="1">
                      <bold><italic><tp:taxon-name><tp:taxon-name-part taxon-name-part-type="genus" reg="Lithobius">L.</tp:taxon-name-part> <tp:taxon-name-part taxon-name-part-type="species" reg="irregularis">irregularis</tp:taxon-name-part></tp:taxon-name></italic></bold>
                    </td><td rowspan="1" colspan="2">
                      <bold><italic><tp:taxon-name><tp:taxon-name-part taxon-name-part-type="genus" reg="Lithobius">L.</tp:taxon-name-part> <tp:taxon-name-part taxon-name-part-type="species" reg="laevidentata">laevidentata</tp:taxon-name-part></tp:taxon-name></italic></bold>
                    </td></tr><tr><td rowspan="1" colspan="1">Authorities</td><td rowspan="1" colspan="1">
                      <xref ref-type="bibr" rid="B22">Qiao et al. 2019</xref>
                    </td><td rowspan="1" colspan="1">
                      <xref ref-type="bibr" rid="B27">Takakuwa and Takashima 1949</xref>
                    </td><td rowspan="1" colspan="1">
                      <xref ref-type="bibr" rid="B10">Eason 1986</xref>
                    </td><td rowspan="1" colspan="1">
                      <xref ref-type="bibr" rid="B11">Eason 1993</xref>
                    </td><td rowspan="1" colspan="1">
                      <xref ref-type="bibr" rid="B27">Takakuwa and Takashima 1949</xref>
                    </td><td rowspan="1" colspan="2">
                      <xref ref-type="bibr" rid="B19">Pei et al. 2015</xref>
                    </td></tr><tr><td rowspan="1" colspan="1">Distribution</td><td rowspan="1" colspan="1">China NW (Qinghai Province)</td><td rowspan="1" colspan="1">China NW (Shanxi)</td><td rowspan="1" colspan="1">China N (Inner Mongolia Autonomous region)</td><td rowspan="1" colspan="1">China S (Hong Kong)</td><td rowspan="1" colspan="1">China W (Shanxi)</td><td rowspan="1" colspan="2">China NW (Xinjiang Uygur)</td></tr><tr><td rowspan="1" colspan="1">Body length (mm)</td><td rowspan="1" colspan="1">20.5</td><td rowspan="1" colspan="1">9.0</td><td rowspan="1" colspan="1">15.0–50.0</td><td rowspan="1" colspan="1">10.0–11.5</td><td rowspan="1" colspan="1">12.0</td><td rowspan="1" colspan="2">9.6–13.3</td></tr><tr><td rowspan="1" colspan="1">Number of antennal articles</td><td rowspan="1" colspan="1">20–21</td><td rowspan="1" colspan="1">20–23</td><td rowspan="1" colspan="1">20+20</td><td rowspan="1" colspan="1">18+18–19+19</td><td rowspan="1" colspan="1">20+20</td><td rowspan="1" colspan="2">19+19–21+21 commonly 20+20</td></tr><tr><td rowspan="1" colspan="1">Number, arrangement and shape of the ocelli</td><td rowspan="1" colspan="1">11–12, in 3 rows</td><td rowspan="1" colspan="1">6, in 2 rows</td><td rowspan="1" colspan="1">6–10, in 2–3 rows</td><td rowspan="1" colspan="1">6–8, in 2 rows</td><td rowspan="1" colspan="1">7, in 2 rows</td><td rowspan="1" colspan="2">8–10, in 3 rows</td></tr><tr><td rowspan="1" colspan="1">
                      <bold>Characters</bold>
                    </td><td rowspan="1" colspan="1">
                      <bold><italic><tp:taxon-name><tp:taxon-name-part taxon-name-part-type="genus" reg="Lithobius">L.</tp:taxon-name-part> <tp:taxon-name-part taxon-name-part-type="species" reg="dulanensis">dulanensis</tp:taxon-name-part></tp:taxon-name></italic></bold>
                    </td><td rowspan="1" colspan="1">
                      <bold><italic><tp:taxon-name><tp:taxon-name-part taxon-name-part-type="genus" reg="Lithobius">L.</tp:taxon-name-part> <tp:taxon-name-part taxon-name-part-type="species" reg="gantoensis">gantoensis</tp:taxon-name-part></tp:taxon-name></italic></bold>
                    </td><td rowspan="1" colspan="1">
                      <bold><italic><tp:taxon-name><tp:taxon-name-part taxon-name-part-type="genus" reg="Lithobius">L.</tp:taxon-name-part> <tp:taxon-name-part taxon-name-part-type="species" reg="giganteus">giganteus</tp:taxon-name-part></tp:taxon-name></italic></bold>
                    </td><td rowspan="1" colspan="1">
                      <bold><italic><tp:taxon-name><tp:taxon-name-part taxon-name-part-type="genus" reg="Lithobius">L.</tp:taxon-name-part> <tp:taxon-name-part taxon-name-part-type="species" reg="insolitus">insolitus</tp:taxon-name-part></tp:taxon-name></italic></bold>
                    </td><td rowspan="1" colspan="1">
                      <bold><italic><tp:taxon-name><tp:taxon-name-part taxon-name-part-type="genus" reg="Lithobius">L.</tp:taxon-name-part> <tp:taxon-name-part taxon-name-part-type="species" reg="irregularis">irregularis</tp:taxon-name-part></tp:taxon-name></italic></bold>
                    </td><td rowspan="1" colspan="2">
                      <bold><italic><tp:taxon-name><tp:taxon-name-part taxon-name-part-type="genus" reg="Lithobius">L.</tp:taxon-name-part> <tp:taxon-name-part taxon-name-part-type="species" reg="laevidentata">laevidentata</tp:taxon-name-part></tp:taxon-name></italic></bold>
                    </td></tr><tr><td rowspan="1" colspan="1">Posterior ocellus</td><td rowspan="1" colspan="1">oval to rounded, comparatively large</td><td rowspan="1" colspan="1">oval to round, comparatively large</td><td rowspan="1" colspan="1">oval to round, comparatively large</td><td rowspan="1" colspan="1">oval to round, comparatively large</td><td rowspan="1" colspan="1">round, comparatively large</td><td rowspan="1" colspan="2">posterior two ocelli bigger than seriate ocelli</td></tr><tr><td rowspan="1" colspan="1">Seriate ocelli</td><td rowspan="1" colspan="1">the second row smaller than the first, the third smallest</td><td rowspan="1" colspan="1">comparatively large</td><td rowspan="1" colspan="1">not reported</td><td rowspan="1" colspan="1">not reported</td><td rowspan="1" colspan="1">subequal</td><td rowspan="1" colspan="2">other seriate ocelli slightly larger than ocelli adjoining ventrally</td></tr><tr><td rowspan="1" colspan="1">Tömösváry’s organ</td><td rowspan="1" colspan="1">Slightly smaller than the adjoining ocelli</td><td rowspan="1" colspan="1">subequal in size to adjoining medium large ocelli</td><td rowspan="1" colspan="1">slightly smaller than adjoining ocelli</td><td rowspan="1" colspan="1">slightly smaller than adjoining ocelli</td><td rowspan="1" colspan="1">same size as largest ocellus</td><td rowspan="1" colspan="2">subequal in size to adjoining ocelli</td></tr><tr><td rowspan="1" colspan="1">Number and arrangement of coxosternal teeth</td><td rowspan="1" colspan="1">2+2 moderately robustteeth</td><td rowspan="1" colspan="1">2+2, approximately sharp, small</td><td rowspan="1" colspan="1">2+2</td><td rowspan="1" colspan="1">2+2, approximately sharp, small</td><td rowspan="1" colspan="1">2+2, small</td><td rowspan="1" colspan="2">2+2, approximately blunt</td></tr><tr><td rowspan="1" colspan="1">Porodont</td><td rowspan="1" colspan="1">Slender lying posterolateral to the most lateral tooth</td><td rowspan="1" colspan="1">not reported</td><td rowspan="1" colspan="1">not reported</td><td rowspan="1" colspan="1">slender, lying posterolateral to lateral tooth, their base slightly bulged</td><td rowspan="1" colspan="1">long, their base slightly bulged</td><td rowspan="1" colspan="2">thick and long, lying posterolateral to lateral-most teeth</td></tr><tr><td rowspan="1" colspan="1">Tergites</td><td rowspan="1" colspan="1">Smooth and all posterior angles rounded without projections</td><td rowspan="1" colspan="1">smooth, without wrinkles</td><td rowspan="1" colspan="1">smooth, with slightly wrinkles</td><td rowspan="1" colspan="1">T1 smooth, other with wrinkles</td><td rowspan="1" colspan="1">smooth</td><td rowspan="1" colspan="2">smooth, without wrinkles, backside slightly hunched</td></tr><tr><td rowspan="1" colspan="1">Number of coxal pores</td><td rowspan="1" colspan="1">5667 or 5666</td><td rowspan="1" colspan="1">3333</td><td rowspan="1" colspan="1">3333, 4554, 4555, 4565, 5565 or 5566</td><td rowspan="1" colspan="1">3–6, male 3443; female 4454, 4555, 5555, 5565</td><td rowspan="1" colspan="1">3–10, female 3–6 in 12<sup>th</sup> leg, 4–6 in 13<sup>th</sup> leg, 7–10 in 14<sup>th</sup> and 15<sup>th</sup> leg</td><td rowspan="1" colspan="2">2–5, female commonly 4555, 4554, sometime 3454, 3455, 3343. male commonly 2332, 2333, sometime 3444, 3333</td></tr><tr><td rowspan="1" colspan="1">Shape of coxal pores</td><td rowspan="1" colspan="1">Circularor slightly ovate</td><td rowspan="1" colspan="1">round</td><td rowspan="1" colspan="1">round</td><td rowspan="1" colspan="1">round</td><td rowspan="1" colspan="1">round</td><td rowspan="1" colspan="2">round or slightly ovate</td></tr><tr><td rowspan="1" colspan="1">Tarsus 1–tarsus 2 articulation on legs 1–13</td><td rowspan="1" colspan="1">fused</td><td rowspan="1" colspan="1">not reported</td><td rowspan="1" colspan="1">Well-defined</td><td rowspan="1" colspan="1">not defined</td><td rowspan="1" colspan="1">Well-defined</td><td rowspan="1" colspan="2">not well-defined</td></tr><tr><td rowspan="1" colspan="1">Male 14<sup>th</sup> legs</td><td rowspan="1" colspan="1">longer and thicker than legs 1–13</td><td rowspan="1" colspan="1">not reported</td><td rowspan="1" colspan="1">not reported</td><td rowspan="1" colspan="1">distinctly thick and strong</td><td rowspan="1" colspan="1">not reported</td><td rowspan="1" colspan="2">remarkably thicker and stronger</td></tr><tr><td rowspan="1" colspan="1">Male 15<sup>th</sup> legs</td><td rowspan="1" colspan="1">longer and thicker than legs 1–13</td><td rowspan="1" colspan="1">not reported</td><td rowspan="1" colspan="1">not reported</td><td rowspan="1" colspan="1">distinctly thick and strong, with dark zones on dorsal of tibia</td><td rowspan="1" colspan="1">not reported</td><td rowspan="1" colspan="2">markedly thicker and stronger</td></tr><tr><td rowspan="1" colspan="1">Dorsal sulci on male 14<sup>th</sup> legs</td><td rowspan="1" colspan="1">absent</td><td rowspan="1" colspan="1">not reported</td><td rowspan="1" colspan="1">not reported</td><td rowspan="1" colspan="1">absent</td><td rowspan="1" colspan="1">not reported</td><td rowspan="1" colspan="2">absent</td></tr><tr><td rowspan="1" colspan="1">Dorsal sulci on male 15<sup>th</sup> legs</td><td rowspan="1" colspan="1">absent</td><td rowspan="1" colspan="1">not reported</td><td rowspan="1" colspan="1">not reported</td><td rowspan="1" colspan="1">absent</td><td rowspan="1" colspan="1">not reported</td><td rowspan="1" colspan="2">with a distinct, shallow, dorsal sulci on the tibia</td></tr><tr><td rowspan="1" colspan="1"><abbrev xmlns:xlink="http://www.w3.org/1999/xlink" xlink:title="anterior dorsal spur of coxa" id="ABBRID0EJMBG" xlink:type="simple">DaC</abbrev> spure</td><td rowspan="1" colspan="1">on 11<sup>th</sup>–15<sup>th</sup></td><td rowspan="1" colspan="1">absent</td><td rowspan="1" colspan="1">on 12<sup>th</sup>–15<sup>th</sup> legs (on 11<sup>th</sup> and 12<sup>th</sup> legs sometimes present)</td><td rowspan="1" colspan="1">absent</td><td rowspan="1" colspan="1">on 13<sup>th</sup>–15<sup>th</sup> legs</td><td rowspan="1" colspan="2">on 12<sup>th</sup>–15<sup>th</sup> legs</td></tr><tr><td rowspan="1" colspan="1">14<sup>th</sup> accessory spine</td><td rowspan="1" colspan="1">anterior accessory spines absent</td><td rowspan="1" colspan="1">present</td><td rowspan="1" colspan="1">present</td><td rowspan="1" colspan="1">not reported</td><td rowspan="1" colspan="1">not reported</td><td rowspan="1" colspan="2">present</td></tr><tr><td rowspan="1" colspan="1">15<sup>th</sup> accessory spine</td><td rowspan="1" colspan="1">absent</td><td rowspan="1" colspan="1">present</td><td rowspan="1" colspan="1">absent</td><td rowspan="1" colspan="1">absent</td><td rowspan="1" colspan="1">not reported</td><td rowspan="1" colspan="2">anterior accessory spines absent</td></tr><tr><td rowspan="1" colspan="1">Number and shape of spurs on female gonopods</td><td rowspan="1" colspan="1">2+2 moderately small coniform spurs</td><td rowspan="1" colspan="1">1+1, conical spurs</td><td rowspan="1" colspan="1">2+2</td><td rowspan="1" colspan="1">3+3, coniform spurs</td><td rowspan="1" colspan="1">2+2 or 2+3, moderately small, blunt, coniform spurs</td><td rowspan="1" colspan="2">3+4, or 4+4 small, blunt, coniform spurs, commonly with 3+3, inner spur smaller than outer one</td></tr><tr><td rowspan="1" colspan="1">Dorsal side of second article of female gonopods</td><td rowspan="1" colspan="1">with six dorsolateral setae</td><td rowspan="1" colspan="1">not reported</td><td rowspan="1" colspan="1">with eight spines in two irregular rows lying dorsally on its external margin</td><td rowspan="1" colspan="1">not reported</td><td rowspan="1" colspan="1">not reported</td><td rowspan="1" colspan="2">with three long setae lying dorsally on its anterior external margin</td></tr><tr><td rowspan="1" colspan="1">Apical claw of female gonopods (and lateral denticles)</td><td rowspan="1" colspan="1">unidentate, curved</td><td rowspan="1" colspan="1">simple</td><td rowspan="1" colspan="1">simple</td><td rowspan="1" colspan="1">simple</td><td rowspan="1" colspan="1">simple and broad</td><td rowspan="1" colspan="2">simple and broad</td></tr><tr><td rowspan="1" colspan="1">Male gonopods</td><td rowspan="1" colspan="1">small, one-segmented, with two long setae, apically slightly chitinized, flat</td><td rowspan="1" colspan="1">not reported</td><td rowspan="1" colspan="1">not reported</td><td rowspan="1" colspan="1">not reported</td><td rowspan="1" colspan="1">not reported</td><td rowspan="1" colspan="2">small bulge, with one to two long setae apically slightly sclerotised</td></tr><tr><td rowspan="1" colspan="1">
                      <bold>Characters</bold>
                    </td><td rowspan="1" colspan="1">
                      <bold><italic><tp:taxon-name><tp:taxon-name-part taxon-name-part-type="genus" reg="Lithobius">L.</tp:taxon-name-part> <tp:taxon-name-part taxon-name-part-type="species" reg="longibasitarsus">longibasitarsus</tp:taxon-name-part></tp:taxon-name></italic></bold>
                    </td><td rowspan="1" colspan="1">
                      <bold><italic><tp:taxon-name><tp:taxon-name-part taxon-name-part-type="genus" reg="Lithobius">L.</tp:taxon-name-part> <tp:taxon-name-part taxon-name-part-type="species" reg="lineatus">lineatus</tp:taxon-name-part></tp:taxon-name></italic></bold>
                    </td><td rowspan="1" colspan="1">
                      <bold><italic><tp:taxon-name><tp:taxon-name-part taxon-name-part-type="genus" reg="Lithobius">L.</tp:taxon-name-part> <tp:taxon-name-part taxon-name-part-type="species" reg="mandschreiensis">mandschreiensis</tp:taxon-name-part></tp:taxon-name></italic></bold>
                    </td><td rowspan="1" colspan="1">
                      <bold><italic><tp:taxon-name><tp:taxon-name-part taxon-name-part-type="genus" reg="Lithobius">L.</tp:taxon-name-part> <tp:taxon-name-part taxon-name-part-type="species" reg="maqinensis">maqinensis</tp:taxon-name-part></tp:taxon-name></italic></bold>
                    </td><td rowspan="1" colspan="1">
                      <bold><italic><tp:taxon-name><tp:taxon-name-part taxon-name-part-type="genus" reg="Lithobius">L.</tp:taxon-name-part> <tp:taxon-name-part taxon-name-part-type="species" reg="multispinipes">multispinipes</tp:taxon-name-part></tp:taxon-name></italic></bold>
                    </td><td rowspan="1" colspan="2">
                      <bold><italic><tp:taxon-name><tp:taxon-name-part taxon-name-part-type="genus" reg="Lithobius">L.</tp:taxon-name-part> <tp:taxon-name-part taxon-name-part-type="species" reg="parvicornis">parvicornis</tp:taxon-name-part></tp:taxon-name></italic></bold>
                    </td></tr><tr><td rowspan="1" colspan="1">Authorities</td><td rowspan="1" colspan="1">
                      <xref ref-type="bibr" rid="B24">Qiao et al. 2018</xref>
                    </td><td rowspan="1" colspan="1">
                      <xref ref-type="bibr" rid="B25">Takakuwa 1939</xref>
                    </td><td rowspan="1" colspan="1">
                      <xref ref-type="bibr" rid="B26">Takakuwa 1940</xref>
                    </td><td rowspan="1" colspan="1"><xref ref-type="bibr" rid="B22">Qiao et al. 2019</xref>b</td><td rowspan="1" colspan="1">
                      <xref ref-type="bibr" rid="B18">Pei et al. 2016</xref>
                    </td><td rowspan="1" colspan="2">
                      <xref ref-type="bibr" rid="B28">Zapparoli 1991</xref>
                    </td></tr><tr><td rowspan="1" colspan="1">Distribution</td><td rowspan="1" colspan="1">China NW (Qinghai)</td><td rowspan="1" colspan="1">China S (Taiwan)</td><td rowspan="1" colspan="1">China (Taiwan, Sichuan, Jiangsu, Heilongjiang, Jilin, Liaoning)</td><td rowspan="1" colspan="1">China NW (Qinghai)</td><td rowspan="1" colspan="1">China NW (Xinjiang Uygur)</td><td rowspan="1" colspan="2">China S (Taiwan)</td></tr><tr><td rowspan="1" colspan="1">
                      <bold>Characters</bold>
                    </td><td rowspan="1" colspan="1">
                      <bold><italic><tp:taxon-name><tp:taxon-name-part taxon-name-part-type="genus" reg="Lithobius">L.</tp:taxon-name-part> <tp:taxon-name-part taxon-name-part-type="species" reg="longibasitarsus">longibasitarsus</tp:taxon-name-part></tp:taxon-name></italic></bold>
                    </td><td rowspan="1" colspan="1">
                      <bold><italic><tp:taxon-name><tp:taxon-name-part taxon-name-part-type="genus" reg="Lithobius">L.</tp:taxon-name-part> <tp:taxon-name-part taxon-name-part-type="species" reg="lineatus">lineatus</tp:taxon-name-part></tp:taxon-name></italic></bold>
                    </td><td rowspan="1" colspan="1">
                      <bold><italic><tp:taxon-name><tp:taxon-name-part taxon-name-part-type="genus" reg="Lithobius">L.</tp:taxon-name-part> <tp:taxon-name-part taxon-name-part-type="species" reg="mandschreiensis">mandschreiensis</tp:taxon-name-part></tp:taxon-name></italic></bold>
                    </td><td rowspan="1" colspan="1">
                      <bold><italic><tp:taxon-name><tp:taxon-name-part taxon-name-part-type="genus" reg="Lithobius">L.</tp:taxon-name-part> <tp:taxon-name-part taxon-name-part-type="species" reg="maqinensis">maqinensis</tp:taxon-name-part></tp:taxon-name></italic></bold>
                    </td><td rowspan="1" colspan="1">
                      <bold><italic><tp:taxon-name><tp:taxon-name-part taxon-name-part-type="genus" reg="Lithobius">L.</tp:taxon-name-part> <tp:taxon-name-part taxon-name-part-type="species" reg="multispinipes">multispinipes</tp:taxon-name-part></tp:taxon-name></italic></bold>
                    </td><td rowspan="1" colspan="2">
                      <bold><italic><tp:taxon-name><tp:taxon-name-part taxon-name-part-type="genus" reg="Lithobius">L.</tp:taxon-name-part> <tp:taxon-name-part taxon-name-part-type="species" reg="parvicornis">parvicornis</tp:taxon-name-part></tp:taxon-name></italic></bold>
                    </td></tr><tr><td rowspan="1" colspan="1">Body length (mm)</td><td rowspan="1" colspan="1">17.0–18.0</td><td rowspan="1" colspan="1">18.0</td><td rowspan="1" colspan="1">22.0–23.0</td><td rowspan="1" colspan="1">13.10–14.60</td><td rowspan="1" colspan="1">11.6–22.6</td><td rowspan="1" colspan="2">16.0</td></tr><tr><td rowspan="1" colspan="1">Number of antennal articles</td><td rowspan="1" colspan="1">20+20</td><td rowspan="1" colspan="1">19+19–21+21</td><td rowspan="1" colspan="1">20–28</td><td rowspan="1" colspan="1">20+20</td><td rowspan="1" colspan="1">commonly 20+20, (three specimens with 20+21, one specimen with 20+26 of 134 specimens)</td><td rowspan="1" colspan="2">20+20, 21+21</td></tr><tr><td rowspan="1" colspan="1">Number, arrangement and shape of the ocelli</td><td rowspan="1" colspan="1">11, in 3 rows</td><td rowspan="1" colspan="1">8–11, in 3 rows</td><td rowspan="1" colspan="1">9–13, in 3 rows</td><td rowspan="1" colspan="1">9–10, in 3 rows</td><td rowspan="1" colspan="1">8, in 3 rows</td><td rowspan="1" colspan="2">3–4, in 1 or 2 rows</td></tr><tr><td rowspan="1" colspan="1">Posterior ocellus</td><td rowspan="1" colspan="1">posterior ocellus largest</td><td rowspan="1" colspan="1">comparatively small</td><td rowspan="1" colspan="1">comparatively large</td><td rowspan="1" colspan="1">the most posterior ocellus largest</td><td rowspan="1" colspan="1">two ocelli large, oval to rounded</td><td rowspan="1" colspan="2">comparatively large</td></tr><tr><td rowspan="1" colspan="1">Seriate ocelli</td><td rowspan="1" colspan="1">not reported</td><td rowspan="1" colspan="1">not reported</td><td rowspan="1" colspan="1">same size</td><td rowspan="1" colspan="1">the ocelli of the bottom row small</td><td rowspan="1" colspan="1">two near ventral margin moderately small, others almost equal</td><td rowspan="1" colspan="2">not reported</td></tr><tr><td rowspan="1" colspan="1">Tömösváry’s organ</td><td rowspan="1" colspan="1">smaller than adjacent ocelli</td><td rowspan="1" colspan="1">same size as adjoining ocelli</td><td rowspan="1" colspan="1">larger than adjoining ocelli</td><td rowspan="1" colspan="1">almost the same size as adjacent ocelli</td><td rowspan="1" colspan="1">slightly smaller than adjoining ocelli</td><td rowspan="1" colspan="2">not reported</td></tr><tr><td rowspan="1" colspan="1">Number and arrangement of coxosternal teeth</td><td rowspan="1" colspan="1">3+2 blunt nipple-like teeth</td><td rowspan="1" colspan="1">2+2, comparatively large</td><td rowspan="1" colspan="1">2+2, small and sharp</td><td rowspan="1" colspan="1">2 + 2</td><td rowspan="1" colspan="1">3+3, slightly triangular</td><td rowspan="1" colspan="2">2+2</td></tr><tr><td rowspan="1" colspan="1">Porodont</td><td rowspan="1" colspan="1">thick and strong separated from lateral tooth ventrolaterally</td><td rowspan="1" colspan="1">long and strong</td><td rowspan="1" colspan="1">lying posterolateral to lateral-most tooth</td><td rowspan="1" colspan="1">setiform porodonts on small knobs</td><td rowspan="1" colspan="1">thick and long, lying posterolateral to lateral-most tooth</td><td rowspan="1" colspan="2">lying posterolateral to the lateral-most teeth</td></tr><tr><td rowspan="1" colspan="1">Tergites</td><td rowspan="1" colspan="1">all smooth, without wrinkles</td><td rowspan="1" colspan="1">smooth</td><td rowspan="1" colspan="1">smooth, without wrinkles</td><td rowspan="1" colspan="1">smooth, never rugose</td><td rowspan="1" colspan="1">smooth, without wrinkles and slightly hunched behind</td><td rowspan="1" colspan="2">smooth</td></tr><tr><td rowspan="1" colspan="1">Number of coxal pores</td><td rowspan="1" colspan="1">6555</td><td rowspan="1" colspan="1">6–7, usually 66(7)6</td><td rowspan="1" colspan="1">776(7)5(6)</td><td rowspan="1" colspan="1">6666</td><td rowspan="1" colspan="1">3–5, 4555, 5555, 4444, 4455 (females) and 4444, 3344 (males)</td><td rowspan="1" colspan="2">3334</td></tr><tr><td rowspan="1" colspan="1">Shape of coxal pores</td><td rowspan="1" colspan="1">circular</td><td rowspan="1" colspan="1">round to ovate</td><td rowspan="1" colspan="1">round or ovate</td><td rowspan="1" colspan="1">round and uni-seriate, the most proximal pore on 15th coxae minute</td><td rowspan="1" colspan="1">round to ovate</td><td rowspan="1" colspan="2">not reported</td></tr><tr><td rowspan="1" colspan="1">Tarsus 1–tarsus 2 articulation on legs 1–13</td><td rowspan="1" colspan="1">well-defined</td><td rowspan="1" colspan="1">well-defined</td><td rowspan="1" colspan="1">well-defined</td><td rowspan="1" colspan="1">unipartite tarsi</td><td rowspan="1" colspan="1">well-defined</td><td rowspan="1" colspan="2">not reported</td></tr><tr><td rowspan="1" colspan="1">Male 14<sup>th</sup> leg</td><td rowspan="1" colspan="1">moderately thicker and longer</td><td rowspan="1" colspan="1">not reported</td><td rowspan="1" colspan="1">not reported</td><td rowspan="1" colspan="1">longer and thicker than 1–13</td><td rowspan="1" colspan="1">thick and strong</td><td rowspan="1" colspan="2">not reported</td></tr><tr><td rowspan="1" colspan="1">Male 15<sup>th</sup> leg</td><td rowspan="1" colspan="1">moderately thicker and longer</td><td rowspan="1" colspan="1">not reported</td><td rowspan="1" colspan="1">not reported</td><td rowspan="1" colspan="1">longer and thicker than 1–13</td><td rowspan="1" colspan="1">thick and strong</td><td rowspan="1" colspan="2">not reported</td></tr><tr><td rowspan="1" colspan="1">Dorsal sulci on male 14<sup>th</sup> legs</td><td rowspan="1" colspan="1">absent</td><td rowspan="1" colspan="1">absent</td><td rowspan="1" colspan="1">not reported</td><td rowspan="1" colspan="1">not reported</td><td rowspan="1" colspan="1">absent</td><td rowspan="1" colspan="2">not reported</td></tr><tr><td rowspan="1" colspan="1">Dorsal sulci on male 15<sup>th</sup> legs</td><td rowspan="1" colspan="1">absent</td><td rowspan="1" colspan="1">not reported</td><td rowspan="1" colspan="1">not reported</td><td rowspan="1" colspan="1">not reported</td><td rowspan="1" colspan="1">absent</td><td rowspan="1" colspan="2">not reported</td></tr><tr><td rowspan="1" colspan="1"><abbrev xmlns:xlink="http://www.w3.org/1999/xlink" xlink:title="anterior dorsal spur of coxa" id="ABBRID0ECHAI" xlink:type="simple">DaC</abbrev> spure</td><td rowspan="1" colspan="1">on 13<sup>th</sup>–15<sup>th</sup> legs, 12<sup>th</sup> sometimes present</td><td rowspan="1" colspan="1">on 14<sup>th</sup>–15<sup>th</sup> legs</td><td rowspan="1" colspan="1">on 12<sup>th</sup>–15<sup>th</sup> legs</td><td rowspan="1" colspan="1">on 12<sup>th</sup>–15<sup>th</sup> legs, 11<sup>th</sup> sometimes present</td><td rowspan="1" colspan="1">on 11<sup>th</sup>–15<sup>th</sup> legs, 9<sup>th</sup>–10<sup>th</sup> sometimes present</td><td rowspan="1" colspan="2">not reported</td></tr><tr><td rowspan="1" colspan="1">14<sup>th</sup> accessory spine</td><td rowspan="1" colspan="1">present</td><td rowspan="1" colspan="1">present</td><td rowspan="1" colspan="1">not reported</td><td rowspan="1" colspan="1">posterior accessory spurs present</td><td rowspan="1" colspan="1">present</td><td rowspan="1" colspan="2">not reported</td></tr><tr><td rowspan="1" colspan="1">15<sup>th</sup> accessory spine</td><td rowspan="1" colspan="1">absent</td><td rowspan="1" colspan="1">present</td><td rowspan="1" colspan="1">not reported</td><td rowspan="1" colspan="1">absent</td><td rowspan="1" colspan="1">absent</td><td rowspan="1" colspan="2">not reported</td></tr><tr><td rowspan="1" colspan="1">
                      <bold>Characters</bold>
                    </td><td rowspan="1" colspan="1">
                      <bold><italic><tp:taxon-name><tp:taxon-name-part taxon-name-part-type="genus" reg="Lithobius">L.</tp:taxon-name-part> <tp:taxon-name-part taxon-name-part-type="species" reg="longibasitarsus">longibasitarsus</tp:taxon-name-part></tp:taxon-name></italic></bold>
                    </td><td rowspan="1" colspan="1">
                      <bold><italic><tp:taxon-name><tp:taxon-name-part taxon-name-part-type="genus" reg="Lithobius">L.</tp:taxon-name-part> <tp:taxon-name-part taxon-name-part-type="species" reg="lineatus">lineatus</tp:taxon-name-part></tp:taxon-name></italic></bold>
                    </td><td rowspan="1" colspan="1">
                      <bold><italic><tp:taxon-name><tp:taxon-name-part taxon-name-part-type="genus" reg="Lithobius">L.</tp:taxon-name-part> <tp:taxon-name-part taxon-name-part-type="species" reg="mandschreiensis">mandschreiensis</tp:taxon-name-part></tp:taxon-name></italic></bold>
                    </td><td rowspan="1" colspan="1">
                      <bold><italic><tp:taxon-name><tp:taxon-name-part taxon-name-part-type="genus" reg="Lithobius">L.</tp:taxon-name-part> <tp:taxon-name-part taxon-name-part-type="species" reg="maqinensis">maqinensis</tp:taxon-name-part></tp:taxon-name></italic></bold>
                    </td><td rowspan="1" colspan="1">
                      <bold><italic><tp:taxon-name><tp:taxon-name-part taxon-name-part-type="genus" reg="Lithobius">L.</tp:taxon-name-part> <tp:taxon-name-part taxon-name-part-type="species" reg="multispinipes">multispinipes</tp:taxon-name-part></tp:taxon-name></italic></bold>
                    </td><td rowspan="1" colspan="2">
                      <bold><italic><tp:taxon-name><tp:taxon-name-part taxon-name-part-type="genus" reg="Lithobius">L.</tp:taxon-name-part> <tp:taxon-name-part taxon-name-part-type="species" reg="parvicornis">parvicornis</tp:taxon-name-part></tp:taxon-name></italic></bold>
                    </td></tr><tr><td rowspan="1" colspan="1">Number and shape of spurs on female gonopods</td><td rowspan="1" colspan="1">2+2 moderately long, bullet-shaped spurs inner spur slightly smaller and more anterior than outer one</td><td rowspan="1" colspan="1">3+3 moderately sharp, slender conical spurs</td><td rowspan="1" colspan="1">3+3, same size</td><td rowspan="1" colspan="1">2+2 moderately small, coniform spurs, inner spur smaller</td><td rowspan="1" colspan="1">2+2, blunt, coniform spurs, with inner spur smaller than outer one</td><td rowspan="1" colspan="2">2+2</td></tr><tr><td rowspan="1" colspan="1">
                      <bold>Characters</bold>
                    </td><td rowspan="1" colspan="1">
                      <bold><italic><tp:taxon-name><tp:taxon-name-part taxon-name-part-type="genus" reg="Lithobius">L.</tp:taxon-name-part> <tp:taxon-name-part taxon-name-part-type="species" reg="longibasitarsus">longibasitarsus</tp:taxon-name-part></tp:taxon-name></italic></bold>
                    </td><td rowspan="1" colspan="1">
                      <bold><italic><tp:taxon-name><tp:taxon-name-part taxon-name-part-type="genus" reg="Lithobius">L.</tp:taxon-name-part> <tp:taxon-name-part taxon-name-part-type="species" reg="lineatus">lineatus</tp:taxon-name-part></tp:taxon-name></italic></bold>
                    </td><td rowspan="1" colspan="1">
                      <bold><italic><tp:taxon-name><tp:taxon-name-part taxon-name-part-type="genus" reg="Lithobius">L.</tp:taxon-name-part> <tp:taxon-name-part taxon-name-part-type="species" reg="mandschreiensis">mandschreiensis</tp:taxon-name-part></tp:taxon-name></italic></bold>
                    </td><td rowspan="1" colspan="1">
                      <bold><italic><tp:taxon-name><tp:taxon-name-part taxon-name-part-type="genus" reg="Lithobius">L.</tp:taxon-name-part> <tp:taxon-name-part taxon-name-part-type="species" reg="maqinensis">maqinensis</tp:taxon-name-part></tp:taxon-name></italic></bold>
                    </td><td rowspan="1" colspan="1">
                      <bold><italic><tp:taxon-name><tp:taxon-name-part taxon-name-part-type="genus" reg="Lithobius">L.</tp:taxon-name-part> <tp:taxon-name-part taxon-name-part-type="species" reg="multispinipes">multispinipes</tp:taxon-name-part></tp:taxon-name></italic></bold>
                    </td><td rowspan="1" colspan="2">
                      <bold><italic><tp:taxon-name><tp:taxon-name-part taxon-name-part-type="genus" reg="Lithobius">L.</tp:taxon-name-part> <tp:taxon-name-part taxon-name-part-type="species" reg="parvicornis">parvicornis</tp:taxon-name-part></tp:taxon-name></italic></bold>
                    </td></tr><tr><td rowspan="1" colspan="1">Dorsal side of second article of female gonopods</td><td rowspan="1" colspan="1">three long setae along dorsolateral ridge</td><td rowspan="1" colspan="1">not reported</td><td rowspan="1" colspan="1">not reported</td><td rowspan="1" colspan="1">not reported</td><td rowspan="1" colspan="1">with 3–4 long setae and 5–6 spines lying dorsally on its external margin</td><td rowspan="1" colspan="2">not reported</td></tr><tr><td rowspan="1" colspan="1">Apical claw of female gonopods (and lateral denticles)</td><td rowspan="1" colspan="1">simple, having small triangular protuberance on ventral side</td><td rowspan="1" colspan="1">simple</td><td rowspan="1" colspan="1">simple</td><td rowspan="1" colspan="1">unidentate, curved with a small triangular protuberance on ventral side</td><td rowspan="1" colspan="1">simple</td><td rowspan="1" colspan="2">simple</td></tr><tr><td rowspan="1" colspan="1">Male gonopods</td><td rowspan="1" colspan="1">small, semicircular article with 3-5 seta on its surface</td><td rowspan="1" colspan="1">hemispherical bulge,</td><td rowspan="1" colspan="1">without setae</td><td rowspan="1" colspan="1">small, undivided, oblique apically, with 2 setae</td><td rowspan="1" colspan="1">hemispherical bulge, having a long seta, and apically slightly sclerotised</td><td rowspan="1" colspan="2">not reported</td></tr><tr><td rowspan="1" colspan="1">
                      <bold>Characters</bold>
                    </td><td rowspan="1" colspan="1">
                      <bold><italic><tp:taxon-name><tp:taxon-name-part taxon-name-part-type="genus" reg="Lithobius">L.</tp:taxon-name-part> <tp:taxon-name-part taxon-name-part-type="species" reg="polyommatus">polyommatus</tp:taxon-name-part></tp:taxon-name></italic></bold>
                    </td><td rowspan="1" colspan="1">
                      <bold><italic><tp:taxon-name><tp:taxon-name-part taxon-name-part-type="genus" reg="Lithobius">L.</tp:taxon-name-part> <tp:taxon-name-part taxon-name-part-type="species" reg="rhysus">rhysus</tp:taxon-name-part></tp:taxon-name></italic></bold>
                    </td><td rowspan="1" colspan="1">
                      <bold><italic><tp:taxon-name><tp:taxon-name-part taxon-name-part-type="genus" reg="Lithobius">L.</tp:taxon-name-part> <tp:taxon-name-part taxon-name-part-type="species" reg="sulcipes">sulcipes</tp:taxon-name-part></tp:taxon-name></italic></bold>
                    </td><td rowspan="1" colspan="1">
                      <bold><italic><tp:taxon-name><tp:taxon-name-part taxon-name-part-type="genus" reg="Lithobius">L.</tp:taxon-name-part> <tp:taxon-name-part taxon-name-part-type="species" reg="sulcifemoralis">sulcifemoralis</tp:taxon-name-part></tp:taxon-name></italic></bold>
                    </td><td rowspan="1" colspan="1">
                      <bold><italic><tp:taxon-name><tp:taxon-name-part taxon-name-part-type="genus" reg="Lithobius">L.</tp:taxon-name-part> <tp:taxon-name-part taxon-name-part-type="species" reg="tetraspinus">tetraspinus</tp:taxon-name-part></tp:taxon-name></italic></bold>
                    </td><td rowspan="1" colspan="1">
                      <bold><italic><tp:taxon-name><tp:taxon-name-part taxon-name-part-type="genus" reg="Lithobius">L.</tp:taxon-name-part> <tp:taxon-name-part taxon-name-part-type="species" reg="varioporus">varioporus</tp:taxon-name-part></tp:taxon-name></italic></bold>
                    </td><td rowspan="1" colspan="1">
                      <bold><italic><tp:taxon-name><tp:taxon-name-part taxon-name-part-type="genus" reg="Lithobius">L.</tp:taxon-name-part> <tp:taxon-name-part taxon-name-part-type="species" reg="zhui">zhui</tp:taxon-name-part></tp:taxon-name></italic></bold>
                    </td></tr><tr><td rowspan="1" colspan="1">Authorities</td><td rowspan="1" colspan="1">
                      <xref ref-type="bibr" rid="B22">Qiao et al. 2019</xref>
                    </td><td rowspan="1" colspan="1">
                      <xref ref-type="bibr" rid="B2">Attems 1934</xref>
                    </td><td rowspan="1" colspan="1">
                      <xref ref-type="bibr" rid="B1">Attems 1927</xref>
                    </td><td rowspan="1" colspan="1">
                      <xref ref-type="bibr" rid="B27">Takakuwa and Takashima 1949</xref>
                    </td><td rowspan="1" colspan="1">
                      <xref ref-type="bibr" rid="B17">Pei et al. 2018</xref>
                    </td><td rowspan="1" colspan="1">This paper</td><td rowspan="1" colspan="1">
                      <xref ref-type="bibr" rid="B20">Pei et al. 2011</xref>
                    </td></tr><tr><td rowspan="1" colspan="1">Distribution</td><td rowspan="1" colspan="1">China NW (Tibet)</td><td rowspan="1" colspan="1">China S (Fujian and Taiwan)</td><td rowspan="1" colspan="1">China S (Taiwan)</td><td rowspan="1" colspan="1">China W (Shanxi)</td><td rowspan="1" colspan="1">China NW (Xinjiang Uygur)</td><td rowspan="1" colspan="1">China E (Hebei)</td><td rowspan="1" colspan="1">China NW (Xinjiang Uygur)</td></tr><tr><td rowspan="1" colspan="1">Body length (mm)</td><td rowspan="1" colspan="1">16.10 –18.30</td><td rowspan="1" colspan="1">15.0</td><td rowspan="1" colspan="1">Not reported</td><td rowspan="1" colspan="1">12.0</td><td rowspan="1" colspan="1">9.6–13.3</td><td rowspan="1" colspan="1">12.4–19.1</td><td rowspan="1" colspan="1">8.1–15.0</td></tr><tr><td rowspan="1" colspan="1">Number of antennal articles</td><td rowspan="1" colspan="1">20+20</td><td rowspan="1" colspan="1">20+20 in female, 20+21 in male</td><td rowspan="1" colspan="1">19–22</td><td rowspan="1" colspan="1">20+20</td><td rowspan="1" colspan="1">19–22, commonly 20</td><td rowspan="1" colspan="1">20–22</td><td rowspan="1" colspan="1">20–24, commonly 20</td></tr><tr><td rowspan="1" colspan="1">Number, arrangement and shape of the ocelli</td><td rowspan="1" colspan="1">14, in 3 rows</td><td rowspan="1" colspan="1">8, in 4 rows</td><td rowspan="1" colspan="1">7, in 2 rows</td><td rowspan="1" colspan="1">6</td><td rowspan="1" colspan="1">8–10, in 3 rows</td><td rowspan="1" colspan="1">9–10, in 3 rows</td><td rowspan="1" colspan="1">10–13, in 3–4 rows</td></tr><tr><td rowspan="1" colspan="1">Posterior ocellus</td><td rowspan="1" colspan="1">posterior ocellus comparatively large</td><td rowspan="1" colspan="1">comparatively large</td><td rowspan="1" colspan="1">comparatively large</td><td rowspan="1" colspan="1">all ocelli same size</td><td rowspan="1" colspan="1">two ocelli comparatively large</td><td rowspan="1" colspan="1">posterior two ocelli comparatively large</td><td rowspan="1" colspan="1">comparatively large</td></tr><tr><td rowspan="1" colspan="1">Seriate ocelli</td><td rowspan="1" colspan="1">almost equal</td><td rowspan="1" colspan="1">not reported</td><td rowspan="1" colspan="1">not reported</td><td rowspan="1" colspan="1">same size</td><td rowspan="1" colspan="1">the adjoining Tömösváry organ slightly small</td><td rowspan="1" colspan="1">others subequal in size</td><td rowspan="1" colspan="1">dorsal ones moderately large, those near ventral margin of ocellar field moderately small, others of moderate size</td></tr><tr><td rowspan="1" colspan="1">Tömösváry’s organ</td><td rowspan="1" colspan="1">moderately smaller than the adjoining ocelli</td><td rowspan="1" colspan="1">not reported</td><td rowspan="1" colspan="1">not reported</td><td rowspan="1" colspan="1">same size as ocelli</td><td rowspan="1" colspan="1">subequal in size to adjoining ocelli</td><td rowspan="1" colspan="1">slightly smaller than the adjacent ocelli</td><td rowspan="1" colspan="1">slightly larger than adjoining ocelli</td></tr><tr><td rowspan="1" colspan="1">Number and arrangement of coxosternal teeth</td><td rowspan="1" colspan="1">2 + 2 subtriangular slightly acute teeth</td><td rowspan="1" colspan="1">2+2</td><td rowspan="1" colspan="1">2+2</td><td rowspan="1" colspan="1">2+2, small and sharp</td><td rowspan="1" colspan="1">2+2 subtriangular slightly acute</td><td rowspan="1" colspan="1">2+2 blunt triangular teeth</td><td rowspan="1" colspan="1">2+2 moderately small and pointed</td></tr><tr><td rowspan="1" colspan="1">Porodont</td><td rowspan="1" colspan="1">thick and strong, just posterolateral and separated from the lateral tooth</td><td rowspan="1" colspan="1">not obvious</td><td rowspan="1" colspan="1">not reported</td><td rowspan="1" colspan="1">slender and long</td><td rowspan="1" colspan="1">thick and strong, just posterolateral and separated from lateral tooth</td><td rowspan="1" colspan="1">slender, lying posterolateral to and separated from the lateral-most tooth</td><td rowspan="1" colspan="1">moderately thick in basal, moderately pointed, just posterolateral to lateral tooth</td></tr><tr><td rowspan="1" colspan="1">Tergites</td><td rowspan="1" colspan="1">smooth without wrinkles</td><td rowspan="1" colspan="1">with shallow wrinkles</td><td rowspan="1" colspan="1">Smooth, posterior angles slightly triangular in T14</td><td rowspan="1" colspan="1">not reported</td><td rowspan="1" colspan="1">smooth, without wrinkles, dorsum slightly convex</td><td rowspan="1" colspan="1">smooth, without wrinkles, dorsum slightly convex</td><td rowspan="1" colspan="1">smooth, without wrinkles, backside slightly hunched</td></tr><tr><td rowspan="1" colspan="1">Number of coxal pores</td><td rowspan="1" colspan="1">4–7, 5676, 5666 (females) 5565, 4554 (males)</td><td rowspan="1" colspan="1">6554</td><td rowspan="1" colspan="1">4554</td><td rowspan="1" colspan="1">5555</td><td rowspan="1" colspan="1">usually 4555, 4554, rarely 3454, 3455, 3343 in females and usually 2332, 2333, rarely 3444, 3333 in males</td><td rowspan="1" colspan="1">in the female, 4554, 67(8)7(8)6, 5(6)765, 6(7)776, 66(7)65, in the male, 66(7)7(6)5(4), 565(6)3</td><td rowspan="1" colspan="1">2–4, 3444, 3344, 3443, 3333 in female, and 3443, 2343, 2433, 2333 in male.</td></tr><tr><td rowspan="1" colspan="1">Shape of coxal pores</td><td rowspan="1" colspan="1">round or slightly oval</td><td rowspan="1" colspan="1">round</td><td rowspan="1" colspan="1">round</td><td rowspan="1" colspan="1">round</td><td rowspan="1" colspan="1">round or slightly oval</td><td rowspan="1" colspan="1">round to slightly oval</td><td rowspan="1" colspan="1">round or slightly ovate</td></tr><tr><td rowspan="1" colspan="1">Tarsus 1–tarsus 2 articulation on legs 1–13</td><td rowspan="1" colspan="1">ill-defined</td><td rowspan="1" colspan="1">not reported</td><td rowspan="1" colspan="1">well-defined</td><td rowspan="1" colspan="1">well-defined</td><td rowspan="1" colspan="1">ill–defined</td><td rowspan="1" colspan="1">well-defined</td><td rowspan="1" colspan="1">well–defined</td></tr><tr><td rowspan="1" colspan="1">Male 14<sup>th</sup> legs</td><td rowspan="1" colspan="1">slightly thicker in the female, significantly thicker and stronger in the male</td><td rowspan="1" colspan="1">not reported</td><td rowspan="1" colspan="1">not reported</td><td rowspan="1" colspan="1">thick and strong</td><td rowspan="1" colspan="1">significantly thicker and stronger</td><td rowspan="1" colspan="1">moderately thicker and longer</td><td rowspan="1" colspan="1">moderately thicker and stronger</td></tr><tr><td rowspan="1" colspan="1">
                      <bold>Characters</bold>
                    </td><td rowspan="1" colspan="1">
                      <bold><italic><tp:taxon-name><tp:taxon-name-part taxon-name-part-type="genus" reg="Lithobius">L.</tp:taxon-name-part> <tp:taxon-name-part taxon-name-part-type="species" reg="polyommatus">polyommatus</tp:taxon-name-part></tp:taxon-name></italic></bold>
                    </td><td rowspan="1" colspan="1">
                      <bold><italic><tp:taxon-name><tp:taxon-name-part taxon-name-part-type="genus" reg="Lithobius">L.</tp:taxon-name-part> <tp:taxon-name-part taxon-name-part-type="species" reg="rhysus">rhysus</tp:taxon-name-part></tp:taxon-name></italic></bold>
                    </td><td rowspan="1" colspan="1">
                      <bold><italic><tp:taxon-name><tp:taxon-name-part taxon-name-part-type="genus" reg="Lithobius">L.</tp:taxon-name-part> <tp:taxon-name-part taxon-name-part-type="species" reg="sulcipes">sulcipes</tp:taxon-name-part></tp:taxon-name></italic></bold>
                    </td><td rowspan="1" colspan="1">
                      <bold><italic><tp:taxon-name><tp:taxon-name-part taxon-name-part-type="genus" reg="Lithobius">L.</tp:taxon-name-part> <tp:taxon-name-part taxon-name-part-type="species" reg="sulcifemoralis">sulcifemoralis</tp:taxon-name-part></tp:taxon-name></italic></bold>
                    </td><td rowspan="1" colspan="1">
                      <bold><italic><tp:taxon-name><tp:taxon-name-part taxon-name-part-type="genus" reg="Lithobius">L.</tp:taxon-name-part> <tp:taxon-name-part taxon-name-part-type="species" reg="tetraspinus">tetraspinus</tp:taxon-name-part></tp:taxon-name></italic></bold>
                    </td><td rowspan="1" colspan="1">
                      <bold><italic><tp:taxon-name><tp:taxon-name-part taxon-name-part-type="genus" reg="Lithobius">L.</tp:taxon-name-part> <tp:taxon-name-part taxon-name-part-type="species" reg="varioporus">varioporus</tp:taxon-name-part></tp:taxon-name></italic></bold>
                    </td><td rowspan="1" colspan="1">
                      <bold><italic><tp:taxon-name><tp:taxon-name-part taxon-name-part-type="genus" reg="Lithobius">L.</tp:taxon-name-part> <tp:taxon-name-part taxon-name-part-type="species" reg="zhui">zhui</tp:taxon-name-part></tp:taxon-name></italic></bold>
                    </td></tr><tr><td rowspan="1" colspan="1">Male 15<sup>th</sup> legs</td><td rowspan="1" colspan="1">slightly thicker in the female, significantly thicker and stronger in the male</td><td rowspan="1" colspan="1">femur and tibia thicker</td><td rowspan="1" colspan="1">femur and tibia thicker</td><td rowspan="1" colspan="1">thick and strong</td><td rowspan="1" colspan="1">significantly thicker and stronger</td><td rowspan="1" colspan="1">moderately thicker and longer</td><td rowspan="1" colspan="1">thicker and stronger, with a circular protuberance on distal end of tibia</td></tr><tr><td rowspan="1" colspan="1">Dorsal sulci on male 14<sup>th</sup> legs</td><td rowspan="1" colspan="1">with a longitudinal discontinuous shallow and narrow groove on dorsal side of tibia, and a faintly black vertical line at the bottom on dorsal side</td><td rowspan="1" colspan="1">not reported</td><td rowspan="1" colspan="1">present on femur</td><td rowspan="1" colspan="1">present on femur and tibia</td><td rowspan="1" colspan="1">absent</td><td rowspan="1" colspan="1">absent</td><td rowspan="1" colspan="1">absent</td></tr><tr><td rowspan="1" colspan="1">Dorsal sulci on male 15<sup>th</sup> legs</td><td rowspan="1" colspan="1">with a longitudinal discontinuous shallow and narrow groove on dorsal side of tibia, and a faintly black vertical line at the bottom on dorsal side</td><td rowspan="1" colspan="1">not reported</td><td rowspan="1" colspan="1">present on femur and tibia</td><td rowspan="1" colspan="1">present on femur and tibia</td><td rowspan="1" colspan="1">present on femur</td><td rowspan="1" colspan="1">absent</td><td rowspan="1" colspan="1">absent</td></tr><tr><td rowspan="1" colspan="1"><abbrev xmlns:xlink="http://www.w3.org/1999/xlink" xlink:title="anterior dorsal spur of coxa" id="ABBRID0EEMBI" xlink:type="simple">DaC</abbrev> spure</td><td rowspan="1" colspan="1">on 11<sup>th</sup>–15<sup>th</sup> legs</td><td rowspan="1" colspan="1">on 15<sup>th</sup> legs present</td><td rowspan="1" colspan="1">on 15<sup>th</sup> legs present</td><td rowspan="1" colspan="1">absent</td><td rowspan="1" colspan="1">on 12<sup>th</sup>–15<sup>th</sup> legs</td><td rowspan="1" colspan="1">on 12<sup>th</sup>–15<sup>th</sup> legs</td><td rowspan="1" colspan="1">on 13<sup>th</sup>–15<sup>th</sup> legs, 12<sup>th</sup> sometimes present</td></tr><tr><td rowspan="1" colspan="1">14<sup>th</sup> accessory spine</td><td rowspan="1" colspan="1">present</td><td rowspan="1" colspan="1">not reported</td><td rowspan="1" colspan="1">not reported</td><td rowspan="1" colspan="1">not reported</td><td rowspan="1" colspan="1">present</td><td rowspan="1" colspan="1">anterior accessory spine absent</td><td rowspan="1" colspan="1">present</td></tr><tr><td rowspan="1" colspan="1">15<sup>th</sup> accessory spine</td><td rowspan="1" colspan="1">absent</td><td rowspan="1" colspan="1">absent</td><td rowspan="1" colspan="1">not reported</td><td rowspan="1" colspan="1">not reported</td><td rowspan="1" colspan="1">absent</td><td rowspan="1" colspan="1">anterior accessory spine absent</td><td rowspan="1" colspan="1">absent</td></tr><tr><td rowspan="1" colspan="1">Number and shape of spurs on female gonopods</td><td rowspan="1" colspan="1">2 + 2 moderately long and slender, bullet-shape spurs</td><td rowspan="1" colspan="1">2+2, slender</td><td rowspan="1" colspan="1">2+2, thick spurs</td><td rowspan="1" colspan="1">2+2, strong, long and sharp</td><td rowspan="1" colspan="1">3+3, few 3+4, only one 4+4 coniform spurs</td><td rowspan="1" colspan="1">3+3 (seldom 3+2) moderately long and slender, coniform</td><td rowspan="1" colspan="1">2+2 moderately long, coniform spurs, inner spur slightly smaller and more anterior than outer</td></tr><tr><td rowspan="1" colspan="1">Dorsal side of second article of female gonopods</td><td rowspan="1" colspan="1">9 long setae lying dorsally on the posterior part of the external margin</td><td rowspan="1" colspan="1">not reported</td><td rowspan="1" colspan="1">not reported</td><td rowspan="1" colspan="1">not reported</td><td rowspan="1" colspan="1">3 long setae and four short, robust spines lying dorsally on posterior part of external margin</td><td rowspan="1" colspan="1">no setae and spines</td><td rowspan="1" colspan="1">three spurs arranged in one irregular row on dorsal terminal part</td></tr><tr><td rowspan="1" colspan="1">Apical claw of female gonopods (and lateral denticles)</td><td rowspan="1" colspan="1">simple</td><td rowspan="1" colspan="1">simple</td><td rowspan="1" colspan="1">dimidiate</td><td rowspan="1" colspan="1">simple</td><td rowspan="1" colspan="1">simple, with a very small subtriangular blunt denticle on inner margin</td><td rowspan="1" colspan="1">simple</td><td rowspan="1" colspan="1">broad, and tridentate</td></tr><tr><td rowspan="1" colspan="1">Male gonopods</td><td rowspan="1" colspan="1">short, apically slightly sclerotized, appearing as a small hemispherical bulge with 2 long setae</td><td rowspan="1" colspan="1">not reported</td><td rowspan="1" colspan="1">not reported</td><td rowspan="1" colspan="1">not reported</td><td rowspan="1" colspan="1">small hemispherical bulge, with 1–2 long setae</td><td rowspan="1" colspan="1">short, small hemispherical bulge, with 1–3 long setae, apically slightly sclerotized</td><td rowspan="1" colspan="1">small bulge, with 1–2 long setae on surface, and terminal slightly sclerotised</td></tr></tbody></table></table-wrap></tp:treatment-sec><ref-list><ref id="B13"><mixed-citation xmlns:xlink="http://www.w3.org/1999/xlink" xlink:type="simple"><person-group><name name-style="western"><surname>Ma</surname><given-names>HQ</given-names></name><name name-style="western"><surname>Pei</surname><given-names>SJ</given-names></name><name name-style="western"><surname>Hou</surname><given-names>XJ</given-names></name><name name-style="western"><surname>Zhu</surname><given-names>TG</given-names></name><name name-style="western"><surname>Gai</surname><given-names>YH</given-names></name></person-group> (<year>2015</year>) <article-title><tp:taxon-name><tp:taxon-name-part taxon-name-part-type="genus">Lithobius</tp:taxon-name-part> (<tp:taxon-name-part taxon-name-part-type="subgenus">Ezembius</tp:taxon-name-part>) <tp:taxon-name-part taxon-name-part-type="species">anabilineatus</tp:taxon-name-part></tp:taxon-name> sp. nov., a new species (<tp:taxon-name><tp:taxon-name-part taxon-name-part-type="order">Lithobiomorpha</tp:taxon-name-part></tp:taxon-name>: <tp:taxon-name><tp:taxon-name-part taxon-name-part-type="family">Lithobiidae</tp:taxon-name-part></tp:taxon-name>) from Eastern China.</article-title><source>Oriental Insects</source><volume>49</volume>(<issue>3–4</issue>): <fpage>256</fpage>–<lpage>263</lpage>. <ext-link xlink:type="simple" ext-link-type="doi" xlink:href="10.1080/00305316.2015.1081647">https://doi.org/10.1080/00305316.2015.1081647</ext-link></mixed-citation></ref><ref id="B15"><mixed-citation xmlns:xlink="http://www.w3.org/1999/xlink" xlink:type="simple"><person-group><name name-style="western"><surname>Ma</surname><given-names>HQ</given-names></name><name name-style="western"><surname>Pei</surname><given-names>SJ</given-names></name><name name-style="western"><surname>Wu</surname><given-names>DY</given-names></name><name name-style="western"><surname>Gai</surname><given-names>YH</given-names></name></person-group> (<year>2013</year>) <article-title>A new lithobiid centipede of <tp:taxon-name><tp:taxon-name-part taxon-name-part-type="genus">Lithobius</tp:taxon-name-part> (<tp:taxon-name-part taxon-name-part-type="subgenus">Ezembius</tp:taxon-name-part>)</tp:taxon-name> (<tp:taxon-name><tp:taxon-name-part taxon-name-part-type="order">Lithobiomorpha</tp:taxon-name-part></tp:taxon-name>) from China.</article-title><source>Oriental Insects</source><volume>47</volume>(<issue>1</issue>): <fpage>1</fpage>–<lpage>6</lpage>. <ext-link xlink:type="simple" ext-link-type="doi" xlink:href="10.1080/00305316.2012.753763">https://doi.org/10.1080/00305316.2012.753763</ext-link></mixed-citation></ref><ref id="B25"><mixed-citation xmlns:xlink="http://www.w3.org/1999/xlink" xlink:type="simple"><person-group><name name-style="western"><surname>Takakuwa</surname><given-names>Y</given-names></name></person-group> (<year>1939</year>) <article-title>The species of genus <italic><tp:taxon-name><tp:taxon-name-part taxon-name-part-type="genus">Lithobius</tp:taxon-name-part></tp:taxon-name></italic> from Japan.</article-title><source>Transactions of the Sapporo Natural History Society</source><volume>16</volume>: <fpage>28</fpage>–<lpage>37</lpage>.</mixed-citation></ref><ref id="B21"><mixed-citation xmlns:xlink="http://www.w3.org/1999/xlink" xlink:type="simple"><person-group><name name-style="western"><surname>Pei</surname><given-names>SJ</given-names></name><name name-style="western"><surname>Ma</surname><given-names>HQ</given-names></name><name name-style="western"><surname>Zhu</surname><given-names>TG</given-names></name><name name-style="western"><surname>Gai</surname><given-names>YH</given-names></name></person-group> (<year>2014</year>) <article-title>A new species of <tp:taxon-name><tp:taxon-name-part taxon-name-part-type="genus">Lithobius</tp:taxon-name-part> (<tp:taxon-name-part taxon-name-part-type="subgenus">Ezembius</tp:taxon-name-part>)</tp:taxon-name> Chamberlin (<tp:taxon-name><tp:taxon-name-part taxon-name-part-type="order">Lithobiomorpha</tp:taxon-name-part></tp:taxon-name>: <tp:taxon-name><tp:taxon-name-part taxon-name-part-type="family">Lithobiidae</tp:taxon-name-part></tp:taxon-name>) from China.</article-title><source>Oriental Insects</source><volume>48</volume>(<issue>1–2</issue>): <fpage>102</fpage>–<lpage>107</lpage>. <ext-link xlink:type="simple" ext-link-type="doi" xlink:href="10.1080/00305316.2014.959787">https://doi.org/10.1080/00305316.2014.959787</ext-link></mixed-citation></ref><ref id="B7"><mixed-citation xmlns:xlink="http://www.w3.org/1999/xlink" xlink:type="simple"><person-group><name name-style="western"><surname>Chamberlin</surname><given-names>RV</given-names></name><name name-style="western"><surname>Wang</surname><given-names>YX</given-names></name></person-group> (<year>1952</year>) <article-title>Some records and descriptions of Chilopods from Japan and other oriental areas.</article-title><source>Proceeding of the Biological Society of Washington</source><volume>65</volume>: <fpage>177</fpage>–<lpage>188</lpage>.</mixed-citation></ref><ref id="B24"><mixed-citation xmlns:xlink="http://www.w3.org/1999/xlink" xlink:type="simple"><person-group><name name-style="western"><surname>Qiao</surname><given-names>PH</given-names></name><name name-style="western"><surname>Qin</surname><given-names>W</given-names></name><name name-style="western"><surname>Ma</surname><given-names>HQ</given-names></name><name name-style="western"><surname>Zhang</surname><given-names>TZ</given-names></name></person-group> (<year>2018</year>) <article-title>Two new species of <italic><tp:taxon-name><tp:taxon-name-part taxon-name-part-type="genus">Lithobius</tp:taxon-name-part></tp:taxon-name></italic> on Qinghai-Tibetan plateau identified from morphology and COI sequences (<tp:taxon-name><tp:taxon-name-part taxon-name-part-type="order">Lithobiomorpha</tp:taxon-name-part></tp:taxon-name>: <tp:taxon-name><tp:taxon-name-part taxon-name-part-type="family">Lithobiidae</tp:taxon-name-part></tp:taxon-name>).</article-title><source>ZooKeys</source><volume>785</volume>: <fpage>11</fpage>–<lpage>28</lpage>. <ext-link xlink:type="simple" ext-link-type="doi" xlink:href="10.3897/zookeys.785.28580">https://doi.org/10.3897/zookeys.785.28580</ext-link></mixed-citation></ref><ref id="B22"><mixed-citation xmlns:xlink="http://www.w3.org/1999/xlink" xlink:type="simple"><person-group><name name-style="western"><surname>Qiao</surname><given-names>PH</given-names></name><name name-style="western"><surname>Ma</surname><given-names>HQ</given-names></name><name name-style="western"><surname>Pei</surname><given-names>SJ</given-names></name><name name-style="western"><surname>Zhang</surname><given-names>TZ</given-names></name><name name-style="western"><surname>Su</surname><given-names>JP</given-names></name></person-group> (<year>2019</year>) <article-title><tp:taxon-name><tp:taxon-name-part taxon-name-part-type="genus">Lithobius</tp:taxon-name-part> (<tp:taxon-name-part taxon-name-part-type="subgenus">Ezembius</tp:taxon-name-part>) <tp:taxon-name-part taxon-name-part-type="species">polyommatus</tp:taxon-name-part></tp:taxon-name> sp. n. and <tp:taxon-name><tp:taxon-name-part taxon-name-part-type="genus">Lithobius</tp:taxon-name-part> (<tp:taxon-name-part taxon-name-part-type="subgenus">Ezembius</tp:taxon-name-part>) <tp:taxon-name-part taxon-name-part-type="species">dulanensis</tp:taxon-name-part></tp:taxon-name> sp. n.</article-title><source>(<tp:taxon-name><tp:taxon-name-part taxon-name-part-type="order">Lithobiomorpha</tp:taxon-name-part></tp:taxon-name>: <tp:taxon-name><tp:taxon-name-part taxon-name-part-type="family">Lithobiidae</tp:taxon-name-part></tp:taxon-name>), two new species from Qinghai-Tibet Plateau, China Biologia</source><volume>74</volume>(<issue>5</issue>): <fpage>455</fpage>–<lpage>462</lpage>. <ext-link xlink:type="simple" ext-link-type="doi" xlink:href="10.2478/s11756-018-00173-z">https://doi.org/10.2478/s11756-018-00173-z</ext-link></mixed-citation></ref><ref id="B27"><mixed-citation xmlns:xlink="http://www.w3.org/1999/xlink" xlink:type="simple"><person-group><name name-style="western"><surname>Takakuwa</surname><given-names>Y</given-names></name><name name-style="western"><surname>Takashima</surname><given-names>H</given-names></name></person-group> (<year>1949</year>) <article-title>Myriapods collected in Shansi, North China.</article-title><source>Acta Arachnologica</source><volume>11</volume>: <fpage>51</fpage>–<lpage>69</lpage>. <ext-link xlink:type="simple" ext-link-type="doi" xlink:href="10.2476/asjaa.11.51">https://doi.org/10.2476/asjaa.11.51</ext-link></mixed-citation></ref><ref id="B10"><mixed-citation xmlns:xlink="http://www.w3.org/1999/xlink" xlink:type="simple"><person-group><name name-style="western"><surname>Eason</surname><given-names>EH</given-names></name></person-group> (<year>1986</year>) On the synonymy of <italic><tp:taxon-name><tp:taxon-name-part taxon-name-part-type="genus">Lithobius</tp:taxon-name-part> <tp:taxon-name-part taxon-name-part-type="species">giganteus</tp:taxon-name-part></tp:taxon-name></italic> Sseliwanoff, 1881 and the taxonomic status of <italic><tp:taxon-name><tp:taxon-name-part taxon-name-part-type="genus">Porobius</tp:taxon-name-part></tp:taxon-name></italic> Attems, 1926 (<tp:taxon-name><tp:taxon-name-part taxon-name-part-type="class">Chilopoda</tp:taxon-name-part></tp:taxon-name>). Annalen des Naturhistorischen Museums, Wien 87B: 181–192.</mixed-citation></ref><ref id="B11"><mixed-citation xmlns:xlink="http://www.w3.org/1999/xlink" xlink:type="simple"><person-group><name name-style="western"><surname>Eason</surname><given-names>EH</given-names></name></person-group> (<year>1993</year>) <article-title>Descriptions of four new species of <italic><tp:taxon-name><tp:taxon-name-part taxon-name-part-type="genus">Lithobius</tp:taxon-name-part></tp:taxon-name></italic> from the oriental region and a redescription of <italic><tp:taxon-name><tp:taxon-name-part taxon-name-part-type="genus">Australobius</tp:taxon-name-part> <tp:taxon-name-part taxon-name-part-type="species">palnis</tp:taxon-name-part></tp:taxon-name></italic> (Eason 1973) from Sri Lanka (<tp:taxon-name><tp:taxon-name-part taxon-name-part-type="class">Chilopoda</tp:taxon-name-part></tp:taxon-name>: <tp:taxon-name><tp:taxon-name-part taxon-name-part-type="order">Lithobiomorpha</tp:taxon-name-part></tp:taxon-name>).</article-title><source>Bollettino del Museo Civico di Storia Naturale di Verona</source><volume>17</volume>: <fpage>181</fpage>–<lpage>199</lpage>.</mixed-citation></ref><ref id="B19"><mixed-citation xmlns:xlink="http://www.w3.org/1999/xlink" xlink:type="simple"><person-group><name name-style="western"><surname>Pei</surname><given-names>SJ</given-names></name><name name-style="western"><surname>Ma</surname><given-names>HQ</given-names></name><name name-style="western"><surname>Hou</surname><given-names>XJ</given-names></name><name name-style="western"><surname>Zhu</surname><given-names>TG</given-names></name><name name-style="western"><surname>Gai</surname><given-names>YH</given-names></name></person-group> (<year>2015</year>) <article-title><tp:taxon-name><tp:taxon-name-part taxon-name-part-type="genus">Lithobius</tp:taxon-name-part> (<tp:taxon-name-part taxon-name-part-type="subgenus">Ezembius</tp:taxon-name-part>) <tp:taxon-name-part taxon-name-part-type="species">laevidentata</tp:taxon-name-part></tp:taxon-name> sp. n., a new species (<tp:taxon-name><tp:taxon-name-part taxon-name-part-type="class">Chilopoda</tp:taxon-name-part></tp:taxon-name>: <tp:taxon-name><tp:taxon-name-part taxon-name-part-type="order">Lithobiomorpha</tp:taxon-name-part></tp:taxon-name>: <tp:taxon-name><tp:taxon-name-part taxon-name-part-type="family">Lithobiidae</tp:taxon-name-part></tp:taxon-name>) from the Northwest region of China.</article-title><source>Biologia</source><volume>70</volume>(<issue>8</issue>): <fpage>1113</fpage>–<lpage>1117</lpage>. <ext-link xlink:type="simple" ext-link-type="doi" xlink:href="10.1515/biolog-2015-0124">https://doi.org/10.1515/biolog-2015-0124</ext-link></mixed-citation></ref><ref id="B26"><mixed-citation xmlns:xlink="http://www.w3.org/1999/xlink" xlink:type="simple"><person-group><name name-style="western"><surname>Takakuwa</surname><given-names>Y</given-names></name></person-group> (<year>1940</year>) <source>Class <tp:taxon-name><tp:taxon-name-part taxon-name-part-type="class">Chilopoda</tp:taxon-name-part></tp:taxon-name>, <tp:taxon-name><tp:taxon-name-part taxon-name-part-type="clade">Epimorpha</tp:taxon-name-part></tp:taxon-name>, <tp:taxon-name><tp:taxon-name-part taxon-name-part-type="order">Lithobiomorpha</tp:taxon-name-part></tp:taxon-name>. In: Fauna Nipponica. Vol. 9, Fas. 8, No. 3.</source><publisher-name>Sanseido Book Store</publisher-name>, <publisher-loc>Tokyo</publisher-loc>, <size units="page">104 pp</size>.</mixed-citation></ref><ref id="B18"><mixed-citation xmlns:xlink="http://www.w3.org/1999/xlink" xlink:type="simple"><person-group><name name-style="western"><surname>Pei</surname><given-names>SJ</given-names></name><name name-style="western"><surname>Lu</surname><given-names>YM</given-names></name><name name-style="western"><surname>Liu</surname><given-names>HP</given-names></name><name name-style="western"><surname>Hou</surname><given-names>XJ</given-names></name><name name-style="western"><surname>Ma</surname><given-names>HQ</given-names></name><name name-style="western"><surname>Zapparoli</surname><given-names>M</given-names></name></person-group> (<year>2016</year>) <article-title><tp:taxon-name><tp:taxon-name-part taxon-name-part-type="genus">Lithobius</tp:taxon-name-part> (<tp:taxon-name-part taxon-name-part-type="subgenus">Ezembius</tp:taxon-name-part>) <tp:taxon-name-part taxon-name-part-type="species">multispinipes</tp:taxon-name-part></tp:taxon-name> n. sp. a new species of centipede from North West China (<tp:taxon-name><tp:taxon-name-part taxon-name-part-type="order">Lithobiomorpha</tp:taxon-name-part></tp:taxon-name>: <tp:taxon-name><tp:taxon-name-part taxon-name-part-type="family">Lithobiidae</tp:taxon-name-part></tp:taxon-name>).</article-title><source>Zootaxa</source><volume>4169</volume>(<issue>2</issue>): <fpage>390</fpage>–<lpage>400</lpage>. <ext-link xlink:type="simple" ext-link-type="doi" xlink:href="10.11646/zootaxa.4169.2.12">https://doi.org/10.11646/zootaxa.4169.2.12</ext-link></mixed-citation></ref><ref id="B28"><mixed-citation xmlns:xlink="http://www.w3.org/1999/xlink" xlink:type="simple"><person-group><name name-style="western"><surname>Zapparoli</surname><given-names>M</given-names></name></person-group> (<year>1991</year>) <article-title>Note su alcune specie di chilopodi della regione palestinese.</article-title><source>Fragmenta Entomologica</source><volume>23</volume>: <fpage>15</fpage>–<lpage>33</lpage>.</mixed-citation></ref><ref id="B2"><mixed-citation xmlns:xlink="http://www.w3.org/1999/xlink" xlink:type="simple"><person-group><name name-style="western"><surname>Attems</surname><given-names>C</given-names></name></person-group> (<year>1934</year>) <article-title>Einige neue Geophiliden und Lithobiiden des Hamburger Museums.</article-title><source>Zoologischer Anzeiger</source><volume>107</volume>: <fpage>310</fpage>–<lpage>317</lpage>.</mixed-citation></ref><ref id="B1"><mixed-citation xmlns:xlink="http://www.w3.org/1999/xlink" xlink:type="simple"><person-group><name name-style="western"><surname>Attems</surname><given-names>C</given-names></name></person-group> (<year>1927</year>) <article-title>Neue Chilopoden.</article-title><source>Zoologischer Anzeiger</source><volume>72</volume>: <fpage>291</fpage>–<lpage>305</lpage>.</mixed-citation></ref><ref id="B17"><mixed-citation xmlns:xlink="http://www.w3.org/1999/xlink" xlink:type="simple"><person-group><name name-style="western"><surname>Pei</surname><given-names>SJ</given-names></name><name name-style="western"><surname>Lu</surname><given-names>YM</given-names></name><name name-style="western"><surname>Liu</surname><given-names>HP</given-names></name><name name-style="western"><surname>Hou</surname><given-names>XJ</given-names></name><name name-style="western"><surname>Ma</surname><given-names>HQ</given-names></name></person-group> (<year>2018</year>) <article-title><tp:taxon-name><tp:taxon-name-part taxon-name-part-type="genus">Lithobius</tp:taxon-name-part> (<tp:taxon-name-part taxon-name-part-type="subgenus">Ezembius</tp:taxon-name-part>) <tp:taxon-name-part taxon-name-part-type="species">tetraspinus</tp:taxon-name-part></tp:taxon-name>, a new species of centipede from northwest China (<tp:taxon-name><tp:taxon-name-part taxon-name-part-type="order">Lithobiomorpha</tp:taxon-name-part></tp:taxon-name>, <tp:taxon-name><tp:taxon-name-part taxon-name-part-type="family">Lithobiidae</tp:taxon-name-part></tp:taxon-name>).</article-title><source>ZooKeys</source><volume>741</volume>: <fpage>203</fpage>–<lpage>217</lpage>. <ext-link xlink:type="simple" ext-link-type="doi" xlink:href="10.3897/zookeys.741.19980">https://doi.org/10.3897/zookeys.741.19980</ext-link></mixed-citation></ref><ref id="B20"><mixed-citation xmlns:xlink="http://www.w3.org/1999/xlink" xlink:type="simple"><person-group><name name-style="western"><surname>Pei</surname><given-names>SJ</given-names></name><name name-style="western"><surname>Ma</surname><given-names>HQ</given-names></name><name name-style="western"><surname>Shi</surname><given-names>BJ</given-names></name><name name-style="western"><surname>Wu</surname><given-names>DY</given-names></name><name name-style="western"><surname>Gai</surname><given-names>YH</given-names></name></person-group> (<year>2011</year>) A new centipede species of <italic><tp:taxon-name><tp:taxon-name-part taxon-name-part-type="genus">Lithobius</tp:taxon-name-part></tp:taxon-name></italic> Leach (<tp:taxon-name><tp:taxon-name-part taxon-name-part-type="order">Lithobiomorpha</tp:taxon-name-part></tp:taxon-name>: <tp:taxon-name><tp:taxon-name-part taxon-name-part-type="family">Lithobiidae</tp:taxon-name-part></tp:taxon-name>) from China, Oriental Insects 1: 108–114. <ext-link xlink:type="simple" ext-link-type="doi" xlink:href="10.1080/00305316.2011.590642">https://doi.org/10.1080/00305316.2011.590642</ext-link></mixed-citation></ref></ref-list></tp:taxon-treatment>
